# Supplementary material for: Aqua­bis­(4-methyl­benzene­sulfonato-κO)(η5-penta­methyl­cyclo­penta­dien­yl)rhodium(III) monohydrate
Source: Acta Crystallogr Sect E Struct Rep Online. 2013 Apr 13;69(Pt 5):m259–60. doi: 10.1107/S160053681300860X (PMC3647804; doi:10.1107/S160053681300860X)
Supplement: Supplementary file 1 [file e-69-0m259-sup1.cif]

##############################################################################
#                                                                            #
# This CIF contains the data in a paper accepted for publication in          #
# Acta Crystallographica Section E. It conforms to the requirements of       #
# Notes for Authors for Acta Crystallographica Section E, and has been       #
# peer reviewed under the auspices of the IUCr Commission on Journals.       #
#                                                                            #
# Full details of the Crystallographic Information File format               #
# are given in the paper "The Crystallographic Information File (CIF):       #
# a New Standard Archive File for Crystallography" by S. R. Hall, F. H.      #
# Allen and I. D. Brown [Acta Cryst. (1991), A47, 655-685].                  #
#                                                                            #
# The current version of the core CIF dictionary is obtainable from          #
# ftp://ftp.iucr.org/pub/cif_core.dic.                                       #
#                                                                            #
# Software is freely available for graphical display of the structure(s)     #
# in this CIF. For information consult the CIF software page                 #
# http://www.iucr.org/resources/cif/software.                                #
#                                                                            #
# This file may be used for bona fide research purposes within the           #
# scientific community so long as proper attribution is given to the journal # 
# article from which it was obtained.                                        #
#                                                                            #
##############################################################################
data_I
_audit_creation_method
;
Olex2 1.2
(compiled 2012.12.05 svn.r2549, GUI svn.r4385)
;
_chemical_name_systematic
;\
Aquabis(4-methylbenzenesulfonato-\k<i>O</i>)(\h^5^-\
pentamethylcyclopentadienyl)rhodium(III) monohydrate
;
loop_
    _chemical_name_common
    ?
_chemical_formula_moiety     'C24 H31 O7 Rh S2, H2 O'
_chemical_formula_sum     'C24 H33 O8 Rh S2'
_chemical_formula_iupac     '[Rh (C10 H15) (C7 H7 O3 S)2 (H2 O)], H2 O'
_chemical_formula_weight     616.53
_chemical_melting_point     ?
_space_group_crystal_system     orthorhombic
_space_group_name_H-M_alt     'P b c n'
_space_group_name_Hall     '-P 2n 2ab'
loop_
    _space_group_symop_id
    _space_group_symop_operation_xyz
    1 'x, y, z'
    2 '-x+1/2, -y+1/2, z+1/2'
    3 '-x, y, -z+1/2'
    4 'x+1/2, -y+1/2, -z'
    5 '-x, -y, -z'
    6 'x-1/2, y-1/2, -z-1/2'
    7 'x, -y, z-1/2'
    8 '-x-1/2, y-1/2, z'
_cell_length_a     23.550(8)
_cell_length_b     18.814(7)
_cell_length_c     12.114(5)
_cell_angle_alpha     90.00
_cell_angle_beta     90.00
_cell_angle_gamma     90.00
_cell_volume     5367(3)
_cell_formula_units_Z     8
_cell_measurement_reflns_used     50
_cell_measurement_theta_min     2
_cell_measurement_theta_max     25
_cell_measurement_temperature     295
_exptl_crystal_description     prism
_exptl_crystal_colour     'clear orange'
_exptl_crystal_size_max     0.4
_exptl_crystal_size_mid     0.4
_exptl_crystal_size_min     0.4
_exptl_crystal_density_diffrn     1.526
_exptl_crystal_density_meas     ?
_exptl_crystal_density_method     'not measured'
_exptl_crystal_F_000     2544
_exptl_absorpt_coefficient_mu     0.836
_exptl_absorpt_correction_type     psi-scan
_exptl_absorpt_process_details     '(North <i>et al.</i>, 1968)'
_exptl_absorpt_correction_T_min     0.00
_exptl_absorpt_correction_T_max     0.881
_exptl_special_details     ?
_diffrn_ambient_temperature     295
_diffrn_radiation_type     MoK\a
_diffrn_radiation_wavelength     0.71073
_diffrn_radiation_monochromator     graphite
_diffrn_measurement_device_type     'Siemens P4'
_diffrn_measurement_method     'profile data from \q/2\q scans'
_diffrn_detector_area_resol_mean     ?
_diffrn_reflns_number     4738
_diffrn_reflns_av_R_equivalents     0.0000
_diffrn_reflns_theta_min     2.16
_diffrn_reflns_theta_max     25.02
_diffrn_reflns_theta_full     25.00
_diffrn_measured_fraction_theta_max     0.999
_diffrn_measured_fraction_theta_full     0.999
_diffrn_reflns_limit_h_min     0
_diffrn_reflns_limit_h_max     28
_diffrn_reflns_limit_k_min     -22
_diffrn_reflns_limit_k_max     0
_diffrn_reflns_limit_l_min     0
_diffrn_reflns_limit_l_max     14
_diffrn_standards_number     3
_diffrn_standards_interval_count     200
_diffrn_standards_interval_time     ?
_diffrn_standards_decay_%      .0(10)
loop_
    _refln_index_h
    _refln_index_k
    _refln_index_l
    _refln_F_squared_meas
    3 0 0 -0.17
    4 0 0 9999
    5 0 0 8.88
    6 0 0 881.59
    7 0 0 5.47
    8 0 0 4.95
    9 0 0 0.14
    10 0 0 1131.43
    11 0 0 14.57
    12 0 0 19.84
    13 0 0 0.85
    14 0 0 3.02
    15 0 0 -2.08
    16 0 0 70.79
    17 0 0 1.17
    18 0 0 562.17
    19 0 0 11.9
    20 0 0 369.66
    21 0 0 13.24
    22 0 0 94.85
    23 0 0 4.16
    24 0 0 372.79
    25 0 0 10.67
    26 0 0 52.78
    27 0 0 0.57
    28 0 0 35.81
    27 -1 0 78.85
    26 -1 0 3.1
    25 -1 0 24.68
    24 -1 0 0.31
    23 -1 0 47.94
    22 -1 0 2.33
    21 -1 0 162.06
    20 -1 0 0.4
    19 -1 0 7.83
    18 -1 0 7.23
    17 -1 0 298.69
    16 -1 0 8.82
    15 -1 0 310.14
    14 -1 0 -1.76
    13 -1 0 12.1
    12 -1 0 10.5
    11 -1 0 658.84
    10 -1 0 12.1
    9 -1 0 1200.77
    8 -1 0 3.02
    7 -1 0 474.5
    6 -1 0 2.82
    5 -1 0 427.98
    4 -1 0 1.74
    3 -1 0 3072.89
    2 -1 0 1.76
    0 -2 0 850.05
    1 -2 0 2.31
    2 -2 0 7.63
    3 -2 0 1.82
    4 -2 0 24.31
    5 -2 0 1.65
    6 -2 0 366.44
    7 -2 0 2.08
    8 -2 0 729.04
    9 -2 0 0.06
    10 -2 0 477.32
    11 -2 0 4.5
    12 -2 0 13.15
    13 -2 0 1.17
    14 -2 0 5.47
    15 -2 0 1.39
    16 -2 0 90.86
    17 -2 0 0.85
    18 -2 0 5.47
    19 -2 0 1.82
    20 -2 0 16.57
    21 -2 0 7.03
    22 -2 0 11.27
    23 -2 0 -7.12
    24 -2 0 9.37
    25 -2 0 -5.89
    26 -2 0 -3.3
    27 -2 0 -2.9
    27 -3 0 162.17
    26 -3 0 4.61
    25 -3 0 42.7
    24 -3 0 6.77
    23 -3 0 99.57
    22 -3 0 9.02
    21 -3 0 180.82
    20 -3 0 -1.31
    19 -3 0 4.3
    18 -3 0 3.36
    17 -3 0 392.66
    16 -3 0 5.95
    15 -3 0 851.13
    14 -3 0 -1.74
    13 -3 0 1.85
    12 -3 0 -0.83
    11 -3 0 233.39
    10 -3 0 2.42
    9 -3 0 386.42
    8 -3 0 -1.22
    7 -3 0 728.98
    6 -3 0 3.9
    5 -3 0 45.92
    4 -3 0 -0.03
    3 -3 0 1116
    2 -3 0 1.05
    1 -3 0 724.09
    0 -3 0 -1.76
    0 -4 0 7086.66
    1 -4 0 38.94
    2 -4 0 2162.29
    3 -4 0 2.33
    4 -4 0 1896.2
    5 -4 0 0.48
    6 -4 0 1762.32
    7 -4 0 1.62
    8 -4 0 51.64
    9 -4 0 -1.31
    10 -4 0 125.31
    11 -4 0 3.05
    12 -4 0 408.71
    13 -4 0 2.68
    14 -4 0 12.67
    15 -4 0 0.57
    16 -4 0 185.63
    17 -4 0 7.74
    18 -4 0 290.75
    19 -4 0 1.62
    20 -4 0 131.74
    21 -4 0 8.63
    22 -4 0 49.93
    23 -4 0 0.8
    24 -4 0 256.53
    25 -4 0 5.32
    26 -4 0 1.68
    27 -4 0 -5.69
    27 -5 0 4.58
    26 -5 0 -2.65
    25 -5 0 15.63
    24 -5 0 -0.17
    23 -5 0 -0.17
    22 -5 0 -1.22
    21 -5 0 15.71
    20 -5 0 0.14
    19 -5 0 42.47
    18 -5 0 -1.45
    17 -5 0 6.12
    16 -5 0 1.17
    15 -5 0 -2.59
    14 -5 0 6.6
    13 -5 0 19.95
    12 -5 0 0
    11 -5 0 0.51
    10 -5 0 3.1
    9 -5 0 51.35
    8 -5 0 1.11
    7 -5 0 250.95
    6 -5 0 0.14
    5 -5 0 110.7
    4 -5 0 1.22
    3 -5 0 626.36
    2 -5 0 1.28
    1 -5 0 533.68
    0 -5 0 4.27
    0 -6 0 3437.88
    1 -6 0 34.81
    2 -6 0 371.37
    3 -6 0 0.46
    4 -6 0 121.29
    5 -6 0 3.07
    6 -6 0 910.05
    7 -6 0 -1.68
    8 -6 0 415.26
    9 -6 0 3.36
    10 -6 0 548.71
    11 -6 0 1.2
    12 -6 0 1163.46
    13 -6 0 0.91
    14 -6 0 67.29
    15 -6 0 0.63
    16 -6 0 739.06
    17 -6 0 0.83
    18 -6 0 201.57
    19 -6 0 1.31
    20 -6 0 54.14
    21 -6 0 5.89
    22 -6 0 44.15
    23 -6 0 -0.48
    24 -6 0 45.52
    25 -6 0 0
    26 -6 0 2.7
    26 -7 0 -0.2
    25 -7 0 40.36
    24 -7 0 -3.56
    23 -7 0 76.89
    22 -7 0 1.91
    21 -7 0 204.93
    20 -7 0 -1.74
    19 -7 0 94.82
    18 -7 0 1.42
    17 -7 0 88.3
    16 -7 0 1.71
    15 -7 0 614.75
    14 -7 0 -3.36
    13 -7 0 203.36
    12 -7 0 0.46
    11 -7 0 356.96
    10 -7 0 0.63
    9 -7 0 1679.63
    8 -7 0 -2.7
    7 -7 0 319.67
    6 -7 0 2.11
    5 -7 0 287.19
    4 -7 0 0.83
    3 -7 0 1287.65
    2 -7 0 2.16
    1 -7 0 160.97
    0 -7 0 8
    0 -8 0 58.38
    1 -8 0 1.82
    2 -8 0 7.94
    3 -8 0 -1.99
    4 -8 0 925.88
    5 -8 0 -0.4
    6 -8 0 539.23
    7 -8 0 -0.85
    8 -8 0 3.5
    9 -8 0 0.31
    10 -8 0 13.83
    11 -8 0 -2.7
    12 -8 0 2.68
    13 -8 0 -2.62
    14 -8 0 71.99
    15 -8 0 3.5
    16 -8 0 166.75
    17 -8 0 -3.02
    18 -8 0 94.14
    19 -8 0 -2.39
    20 -8 0 125.25
    21 -8 0 4.21
    22 -8 0 11.19
    23 -8 0 4.33
    24 -8 0 58.07
    25 -8 0 -2.48
    26 -8 0 10.25
    25 -9 0 -3.33
    24 -9 0 0.2
    23 -9 0 20.67
    22 -9 0 -0.85
    21 -9 0 28.07
    20 -9 0 -3.84
    19 -9 0 42.27
    18 -9 0 0
    17 -9 0 52.46
    16 -9 0 -0.51
    15 -9 0 200.09
    14 -9 0 4.61
    13 -9 0 5.98
    12 -9 0 0.4
    11 -9 0 145.32
    10 -9 0 1
    9 -9 0 190.55
    8 -9 0 -0.65
    7 -9 0 127.47
    6 -9 0 3.93
    5 -9 0 21.38
    4 -9 0 0.28
    3 -9 0 2.53
    2 -9 0 0.74
    1 -9 0 0.85
    0 -9 0 -0.71
    0 -10 0 3247.87
    1 -10 0 42.76
    2 -10 0 75.78
    3 -10 0 8.54
    4 -10 0 1332.91
    5 -10 0 3.53
    6 -10 0 544.95
    7 -10 0 -0.6
    8 -10 0 385.57
    9 -10 0 -0.2
    10 -10 0 190.27
    11 -10 0 0.11
    12 -10 0 631.26
    13 -10 0 0.11
    14 -10 0 26.56
    15 -10 0 1.62
    16 -10 0 126.53
    17 -10 0 1.51
    18 -10 0 439.8
    19 -10 0 0.77
    20 -10 0 88.81
    21 -10 0 -0.51
    22 -10 0 33.82
    23 -10 0 -4.78
    24 -10 0 148.76
    25 -10 0 -3.02
    24 -11 0 0
    23 -11 0 11.39
    22 -11 0 -1.08
    21 -11 0 86.59
    20 -11 0 -2.76
    19 -11 0 146.54
    18 -11 0 -7.12
    17 -11 0 5.1
    16 -11 0 3.64
    15 -11 0 491.63
    14 -11 0 -3.44
    13 -11 0 310.96
    12 -11 0 -2.02
    11 -11 0 193.23
    10 -11 0 4.04
    9 -11 0 965.7
    8 -11 0 0.2
    7 -11 0 238.32
    6 -11 0 2.68
    5 -11 0 435.98
    4 -11 0 9.22
    3 -11 0 740.62
    2 -11 0 2.7
    1 -11 0 176.35
    0 -11 0 24.28
    0 -12 0 21.01
    1 -12 0 1.17
    2 -12 0 7.32
    3 -12 0 0.74
    4 -12 0 8.28
    5 -12 0 -0.94
    6 -12 0 3.3
    7 -12 0 2.5
    8 -12 0 11.98
    9 -12 0 4.81
    10 -12 0 8.54
    11 -12 0 -4.73
    12 -12 0 2.65
    13 -12 0 -1.99
    14 -12 0 18.13
    15 -12 0 4.36
    16 -12 0 107.89
    17 -12 0 -1.34
    18 -12 0 5.12
    19 -12 0 0.97
    20 -12 0 28.64
    21 -12 0 0.71
    22 -12 0 5.18
    23 -12 0 3.3
    22 -13 0 -0.2
    21 -13 0 77.85
    20 -13 0 3.02
    19 -13 0 88.02
    18 -13 0 3.1
    17 -13 0 -2.19
    16 -13 0 -2.25
    15 -13 0 394.28
    14 -13 0 1.65
    13 -13 0 120.21
    12 -13 0 1.79
    11 -13 0 85.82
    10 -13 0 -1.91
    9 -13 0 371.25
    8 -13 0 0.11
    7 -13 0 35.5
    6 -13 0 4.87
    5 -13 0 248.31
    4 -13 0 4.27
    3 -13 0 301.11
    2 -13 0 3.56
    1 -13 0 80.13
    0 -13 0 3.33
    0 -14 0 41.79
    1 -14 0 2.25
    2 -14 0 64.16
    3 -14 0 3.05
    4 -14 0 2.22
    5 -14 0 -2.36
    6 -14 0 352.41
    7 -14 0 -0.23
    8 -14 0 243.7
    9 -14 0 5.95
    10 -14 0 41.33
    11 -14 0 -1.2
    12 -14 0 566.84
    13 -14 0 5.49
    14 -14 0 53.83
    15 -14 0 -5.15
    16 -14 0 63.39
    17 -14 0 -0.17
    18 -14 0 119.24
    19 -14 0 5.32
    20 -14 0 85.91
    21 -14 0 -1.74
    20 -15 0 3.67
    19 -15 0 63.59
    18 -15 0 -4.3
    17 -15 0 4.3
    16 -15 0 5.98
    15 -15 0 114.43
    14 -15 0 6.8
    13 -15 0 111.79
    12 -15 0 4.07
    11 -15 0 37.8
    10 -15 0 4.64
    9 -15 0 115
    8 -15 0 1.82
    7 -15 0 6.69
    6 -15 0 1.48
    5 -15 0 85.28
    4 -15 0 0.6
    3 -15 0 83.38
    2 -15 0 -0.94
    1 -15 0 4.1
    0 -15 0 -0.71
    0 -16 0 11.61
    1 -16 0 1.51
    2 -16 0 8
    3 -16 0 -1.94
    4 -16 0 2.73
    5 -16 0 -0.51
    6 -16 0 140.59
    7 -16 0 2.99
    8 -16 0 74.32
    9 -16 0 1.28
    10 -16 0 10.08
    11 -16 0 0.46
    12 -16 0 135.04
    13 -16 0 -0.8
    14 -16 0 60.4
    15 -16 0 -2.19
    16 -16 0 25.96
    17 -16 0 1.82
    18 -16 0 53.77
    19 -16 0 2.33
    18 -17 0 -3.56
    17 -17 0 3.25
    16 -17 0 -2.76
    15 -17 0 218.48
    14 -17 0 6.43
    13 -17 0 250.81
    12 -17 0 -4.1
    11 -17 0 44.41
    10 -17 0 -1.71
    9 -17 0 466.19
    8 -17 0 -4.75
    7 -17 0 112.04
    6 -17 0 3.87
    5 -17 0 191.97
    4 -17 0 7.97
    3 -17 0 610.28
    2 -17 0 6.72
    1 -17 0 151.87
    0 -17 0 2.05
    0 -18 0 46.2
    1 -18 0 3.67
    2 -18 0 43.04
    3 -18 0 11.16
    4 -18 0 -3.76
    5 -18 0 2.73
    6 -18 0 113.41
    7 -18 0 2.65
    8 -18 0 85.43
    9 -18 0 -0.97
    10 -18 0 50.19
    11 -18 0 3.25
    12 -18 0 171.14
    13 -18 0 -5.72
    14 -18 0 60.01
    15 -18 0 1.34
    16 -18 0 -0.77
    14 -19 0 5.64
    13 -19 0 7.2
    12 -19 0 0.2
    11 -19 0 32.19
    10 -19 0 -2.82
    9 -19 0 3.64
    8 -19 0 -3.07
    7 -19 0 45.37
    6 -19 0 -0.65
    5 -19 0 60.95
    4 -19 0 -2.59
    3 -19 0 46.37
    2 -19 0 8.26
    1 -19 0 128.35
    0 -19 0 1.11
    0 -20 0 42.27
    1 -20 0 -0.34
    2 -20 0 10.05
    3 -20 0 -2.73
    4 -20 0 30.06
    5 -20 0 2.45
    6 -20 0 49.96
    7 -20 0 2.33
    8 -20 0 0.74
    9 -20 0 -0.17
    10 -20 0 17.34
    11 -20 0 0.2
    12 -20 0 42.44
    9 -21 0 116.28
    8 -21 0 3.87
    7 -21 0 21.75
    6 -21 0 -2.08
    5 -21 0 21.06
    4 -21 0 -3.33
    3 -21 0 134.3
    2 -21 0 0.37
    1 -21 0 14.01
    0 -21 0 -3.81
    0 -22 0 2.13
    1 -22 0 0.2
    2 -22 0 -1.37
    3 -22 0 -4.5
    4 -22 0 -0.2
    5 -22 0 1.59
    1 0 1 1.96
    2 0 1 1.91
    3 0 1 0.48
    4 0 1 2.39
    5 0 1 -1.11
    6 0 1 -0.74
    7 0 1 3.47
    8 0 1 1.11
    9 0 1 -1.51
    10 0 1 -0.4
    11 0 1 -1.74
    12 0 1 -4.36
    13 0 1 1.14
    14 0 1 -1.91
    15 0 1 5.66
    16 0 1 0.28
    17 0 1 1.57
    18 0 1 0.23
    19 0 1 3.1
    20 0 1 2.42
    21 0 1 2.16
    22 0 1 -2.31
    23 0 1 2.88
    24 0 1 -4.18
    25 0 1 2.73
    26 0 1 8.8
    27 0 1 3.22
    27 -1 1 3.22
    26 -1 1 116.99
    25 -1 1 -1.54
    24 -1 1 6.92
    23 -1 1 1.22
    22 -1 1 133.19
    21 -1 1 -0.68
    20 -1 1 206.01
    19 -1 1 19.81
    18 -1 1 4.58
    17 -1 1 13.46
    16 -1 1 171.56
    15 -1 1 -0.63
    14 -1 1 599.6
    13 -1 1 13.35
    12 -1 1 323.57
    11 -1 1 4.98
    10 -1 1 367.58
    9 -1 1 9.96
    8 -1 1 929.1
    7 -1 1 89.44
    6 -1 1 1019.28
    5 -1 1 1207.92
    4 -1 1 5401.22
    3 -1 1 5.21
    2 -1 1 4633.59
    1 -1 1 514.78
    0 -1 1 1.37
    0 -2 1 108.63
    1 -2 1 1751.25
    2 -2 1 16.2
    3 -2 1 258.7
    4 -2 1 100.68
    5 -2 1 125.31
    6 -2 1 330.46
    7 -2 1 1370.8
    8 -2 1 502.28
    9 -2 1 76.54
    10 -2 1 81.04
    11 -2 1 1065.62
    12 -2 1 149.02
    13 -2 1 885.46
    14 -2 1 4.58
    15 -2 1 85.26
    16 -2 1 3.84
    17 -2 1 326.16
    18 -2 1 -1.68
    19 -2 1 518.42
    20 -2 1 -2.45
    21 -2 1 9
    22 -2 1 -2.59
    23 -2 1 213.27
    24 -2 1 2.76
    25 -2 1 154.54
    26 -2 1 4.87
    27 -2 1 2.68
    27 -3 1 -3.84
    26 -3 1 13.29
    25 -3 1 9.85
    24 -3 1 0.31
    23 -3 1 5.1
    22 -3 1 39.08
    21 -3 1 13.46
    20 -3 1 88.13
    19 -3 1 13.61
    18 -3 1 7.46
    17 -3 1 21.26
    16 -3 1 95.08
    15 -3 1 16.11
    14 -3 1 3.33
    13 -3 1 0.17
    12 -3 1 15
    11 -3 1 17.28
    10 -3 1 44.86
    9 -3 1 9.85
    8 -3 1 551.07
    7 -3 1 -0.28
    6 -3 1 150.33
    5 -3 1 695.85
    4 -3 1 4.33
    3 -3 1 6.6
    2 -3 1 2353.93
    1 -3 1 830.21
    0 -3 1 1.05
    0 -4 1 399.35
    1 -4 1 141.42
    2 -4 1 39.71
    3 -4 1 222.4
    4 -4 1 2.85
    5 -4 1 202.82
    6 -4 1 28.41
    7 -4 1 80.67
    8 -4 1 173.13
    9 -4 1 5.27
    10 -4 1 106.83
    11 -4 1 434.84
    12 -4 1 155.03
    13 -4 1 590.1
    14 -4 1 3.79
    15 -4 1 220.72
    16 -4 1 -1.51
    17 -4 1 -3.02
    18 -4 1 3.67
    19 -4 1 68.26
    20 -4 1 6.89
    21 -4 1 0.97
    22 -4 1 -2.33
    23 -4 1 53.89
    24 -4 1 -3.1
    25 -4 1 51.27
    26 -4 1 -2.73
    27 -4 1 0.2
    27 -5 1 -1.37
    26 -5 1 81.98
    25 -5 1 5.78
    24 -5 1 10.65
    23 -5 1 6.6
    22 -5 1 112.5
    21 -5 1 1.96
    20 -5 1 364.05
    19 -5 1 4.27
    18 -5 1 23.71
    17 -5 1 5.98
    16 -5 1 321.78
    15 -5 1 2.65
    14 -5 1 962.94
    13 -5 1 91.86
    12 -5 1 93.34
    11 -5 1 29.01
    10 -5 1 950.56
    9 -5 1 22.66
    8 -5 1 1606.73
    7 -5 1 177.34
    6 -5 1 3.67
    5 -5 1 111.19
    4 -5 1 3180.32
    3 -5 1 142.33
    2 -5 1 3648.75
    1 -5 1 95.33
    0 -5 1 3.3
    0 -6 1 160.95
    1 -6 1 632.74
    2 -6 1 86.51
    3 -6 1 1.34
    4 -6 1 102.9
    5 -6 1 2318.2
    6 -6 1 6.55
    7 -6 1 1111.9
    8 -6 1 231.4
    9 -6 1 2.45
    10 -6 1 24.14
    11 -6 1 278.77
    12 -6 1 226.96
    13 -6 1 349.56
    14 -6 1 7.89
    15 -6 1 83.83
    16 -6 1 6.46
    17 -6 1 195.53
    18 -6 1 17.11
    19 -6 1 74.52
    20 -6 1 1.51
    21 -6 1 -3.44
    22 -6 1 -2.59
    23 -6 1 66.18
    24 -6 1 2.53
    25 -6 1 40.68
    26 -6 1 -0.37
    26 -7 1 -4.21
    25 -7 1 3.47
    24 -7 1 12.98
    23 -7 1 -0.83
    22 -7 1 -2.33
    21 -7 1 20.27
    20 -7 1 72.05
    19 -7 1 -4.1
    18 -7 1 34.61
    17 -7 1 18.36
    16 -7 1 3.36
    15 -7 1 14.46
    14 -7 1 125.48
    13 -7 1 16.74
    12 -7 1 92.68
    11 -7 1 5.78
    10 -7 1 91.35
    9 -7 1 -0.6
    8 -7 1 14.83
    7 -7 1 109.34
    6 -7 1 -0.43
    5 -7 1 23.34
    4 -7 1 228.07
    3 -7 1 4.47
    2 -7 1 368.01
    1 -7 1 74.04
    0 -7 1 -1.79
    0 -8 1 563.05
    1 -8 1 324.54
    2 -8 1 11.84
    3 -8 1 19.64
    4 -8 1 9.88
    5 -8 1 651.21
    6 -8 1 14.03
    7 -8 1 1136.53
    8 -8 1 2.62
    9 -8 1 0.4
    10 -8 1 4.5
    11 -8 1 589.61
    12 -8 1 1.85
    13 -8 1 434.33
    14 -8 1 3.56
    15 -8 1 14.46
    16 -8 1 11.19
    17 -8 1 107.8
    18 -8 1 11.3
    19 -8 1 292.46
    20 -8 1 19.81
    21 -8 1 5.64
    22 -8 1 3.36
    23 -8 1 71.42
    24 -8 1 4.07
    25 -8 1 91.18
    26 -8 1 2.53
    25 -9 1 -1.91
    24 -9 1 2.56
    23 -9 1 -0.34
    22 -9 1 229.61
    21 -9 1 -0.31
    20 -9 1 129.35
    19 -9 1 15.94
    18 -9 1 17.31
    17 -9 1 1.94
    16 -9 1 214.12
    15 -9 1 3.93
    14 -9 1 196.9
    13 -9 1 9.48
    12 -9 1 6.43
    11 -9 1 17.76
    10 -9 1 456.22
    9 -9 1 24.4
    8 -9 1 1189.5
    7 -9 1 1
    6 -9 1 151.27
    5 -9 1 55.34
    4 -9 1 849.99
    3 -9 1 162.8
    2 -9 1 1519.99
    1 -9 1 5.15
    0 -9 1 6.58
    0 -10 1 35.24
    1 -10 1 326.39
    2 -10 1 29.58
    3 -10 1 15.6
    4 -10 1 3.22
    5 -10 1 147.85
    6 -10 1 23.8
    7 -10 1 297.04
    8 -10 1 122.49
    9 -10 1 8.34
    10 -10 1 17.36
    11 -10 1 282.15
    12 -10 1 44.01
    13 -10 1 26.16
    14 -10 1 31.77
    15 -10 1 33.82
    16 -10 1 3.7
    17 -10 1 116.23
    18 -10 1 -1.82
    19 -10 1 -0.6
    20 -10 1 3.73
    21 -10 1 25.73
    22 -10 1 9.74
    23 -10 1 10.93
    24 -10 1 7.89
    24 -11 1 6.58
    23 -11 1 -1.48
    22 -11 1 63.36
    21 -11 1 5.24
    20 -11 1 49.87
    19 -11 1 1.85
    18 -11 1 11.33
    17 -11 1 14.6
    16 -11 1 17.16
    15 -11 1 -3.07
    14 -11 1 121.63
    13 -11 1 6.55
    12 -11 1 8.51
    11 -11 1 41.76
    10 -11 1 34.47
    9 -11 1 68.35
    8 -11 1 406.66
    7 -11 1 51.24
    6 -11 1 40.08
    5 -11 1 24.25
    4 -11 1 591.18
    3 -11 1 3.81
    2 -11 1 746.35
    1 -11 1 15.97
    0 -11 1 8.26
    0 -12 1 85.2
    1 -12 1 952.5
    2 -12 1 18.19
    3 -12 1 5.18
    4 -12 1 -2.13
    5 -12 1 855.65
    6 -12 1 12.33
    7 -12 1 671.68
    8 -12 1 27.18
    9 -12 1 18.22
    10 -12 1 1.76
    11 -12 1 427.41
    12 -12 1 8.94
    13 -12 1 256.9
    14 -12 1 4.53
    15 -12 1 35.67
    16 -12 1 4.92
    17 -12 1 405.95
    18 -12 1 1.39
    19 -12 1 144.52
    20 -12 1 12.44
    21 -12 1 7.91
    22 -12 1 0.54
    23 -12 1 92.06
    22 -13 1 44.44
    21 -13 1 -2.39
    20 -13 1 31.74
    19 -13 1 1.85
    18 -13 1 19.36
    17 -13 1 -2.16
    16 -13 1 212.24
    15 -13 1 7.71
    14 -13 1 -2.73
    13 -13 1 45.63
    12 -13 1 35.95
    11 -13 1 2.45
    10 -13 1 137.6
    9 -13 1 13.41
    8 -13 1 56.08
    7 -13 1 11.67
    6 -13 1 2.53
    5 -13 1 2.48
    4 -13 1 42.67
    3 -13 1 11.24
    2 -13 1 121.81
    1 -13 1 0.88
    0 -13 1 -2.13
    0 -14 1 5.01
    1 -14 1 -2.25
    2 -14 1 -1.51
    3 -14 1 24.2
    4 -14 1 11.64
    5 -14 1 69.29
    6 -14 1 11.04
    7 -14 1 10.02
    8 -14 1 -0.83
    9 -14 1 1
    10 -14 1 -0.88
    11 -14 1 17.25
    12 -14 1 -1.48
    13 -14 1 1.39
    14 -14 1 0.14
    15 -14 1 -1.05
    16 -14 1 12.67
    17 -14 1 1.45
    18 -14 1 3.9
    19 -14 1 32.93
    20 -14 1 -0.54
    21 -14 1 -3.44
    20 -15 1 87.22
    19 -15 1 1.28
    18 -15 1 -9.96
    17 -15 1 2.05
    16 -15 1 194.31
    15 -15 1 0.8
    14 -15 1 153.54
    13 -15 1 7
    12 -15 1 8.06
    11 -15 1 1.39
    10 -15 1 285.34
    9 -15 1 7.91
    8 -15 1 125.79
    7 -15 1 -6.55
    6 -15 1 9.25
    5 -15 1 26.02
    4 -15 1 116.06
    3 -15 1 2.48
    2 -15 1 87.99
    1 -15 1 -1.74
    0 -15 1 0.46
    0 -16 1 47.14
    1 -16 1 409.82
    2 -16 1 7.09
    3 -16 1 4.07
    4 -16 1 34.27
    5 -16 1 233.25
    6 -16 1 5.18
    7 -16 1 224.65
    8 -16 1 3.05
    9 -16 1 6.21
    10 -16 1 3.62
    11 -16 1 311.22
    12 -16 1 7.06
    13 -16 1 147.45
    14 -16 1 1.14
    15 -16 1 49.02
    16 -16 1 4.01
    17 -16 1 190.41
    18 -16 1 -1.31
    19 -16 1 31.91
    18 -17 1 8.63
    17 -17 1 0.77
    16 -17 1 -2.76
    15 -17 1 1.96
    14 -17 1 0.85
    13 -17 1 4.53
    12 -17 1 4.73
    11 -17 1 9.51
    10 -17 1 3.42
    9 -17 1 8.31
    8 -17 1 5.32
    7 -17 1 12.64
    6 -17 1 5.27
    5 -17 1 8.43
    4 -17 1 5.98
    3 -17 1 6.06
    2 -17 1 9.14
    1 -17 1 21.35
    0 -17 1 -0.68
    0 -18 1 7.89
    1 -18 1 256.33
    2 -18 1 -1.76
    3 -18 1 1.76
    4 -18 1 4.64
    5 -18 1 249.47
    6 -18 1 7.49
    7 -18 1 117.73
    8 -18 1 1.74
    9 -18 1 10.16
    10 -18 1 6.26
    11 -18 1 121.63
    12 -18 1 -0.17
    13 -18 1 51.21
    14 -18 1 -5.84
    15 -18 1 1.68
    16 -18 1 -0.4
    14 -19 1 62.82
    13 -19 1 -4.33
    12 -19 1 8.63
    11 -19 1 -1.42
    10 -19 1 117.76
    9 -19 1 2.42
    8 -19 1 105.52
    7 -19 1 5.81
    6 -19 1 4.58
    5 -19 1 29.12
    4 -19 1 112.95
    3 -19 1 1.74
    2 -19 1 97.78
    1 -19 1 13.21
    0 -19 1 0.31
    0 -20 1 6.06
    1 -20 1 51.3
    2 -20 1 3.9
    3 -20 1 -1.88
    4 -20 1 16.82
    5 -20 1 16.79
    6 -20 1 3.84
    7 -20 1 66.27
    8 -20 1 -0.54
    9 -20 1 -1.11
    10 -20 1 -1.88
    11 -20 1 51.52
    12 -20 1 0
    9 -21 1 4.7
    8 -21 1 -2.68
    7 -21 1 2.28
    6 -21 1 1.51
    5 -21 1 1.48
    4 -21 1 7.89
    3 -21 1 11.47
    2 -21 1 3.44
    1 -21 1 2.16
    0 -21 1 -4.5
    0 -22 1 3.47
    1 -22 1 169.86
    2 -22 1 4.44
    3 -22 1 4.07
    4 -22 1 1.17
    0 0 2 4309.73
    1 0 2 994.94
    2 0 2 1754.38
    3 0 2 175.72
    4 0 2 129.69
    5 0 2 77.85
    6 0 2 6783.3
    7 0 2 719.93
    8 0 2 80.93
    9 0 2 3.36
    10 0 2 2509.89
    11 0 2 6.77
    12 0 2 857.76
    13 0 2 38.54
    14 0 2 133.48
    15 0 2 5.66
    16 0 2 412.75
    17 0 2 9.68
    18 0 2 688.82
    19 0 2 -2.39
    20 0 2 0.51
    21 0 2 -3.13
    22 0 2 196.04
    23 0 2 -3.96
    24 0 2 155.62
    25 0 2 5.27
    26 0 2 42.78
    27 0 2 -0.57
    27 -1 2 36.44
    26 -1 2 -3.59
    25 -1 2 13.81
    24 -1 2 -2.25
    23 -1 2 5.04
    22 -1 2 10.82
    21 -1 2 128.1
    20 -1 2 1.39
    19 -1 2 69.88
    18 -1 2 -0.46
    17 -1 2 93.62
    16 -1 2 31.77
    15 -1 2 457.84
    14 -1 2 12.81
    13 -1 2 132.14
    12 -1 2 158.58
    11 -1 2 364.65
    10 -1 2 29.32
    9 -1 2 1034.36
    8 -1 2 0.51
    7 -1 2 11.19
    6 -1 2 72.27
    5 -1 2 458.41
    4 -1 2 12.41
    3 -1 2 131.68
    2 -1 2 670.54
    1 -1 2 107.29
    0 -1 2 -0.63
    0 -2 2 3174.57
    1 -2 2 47.74
    2 -2 2 1.37
    3 -2 2 84.77
    4 -2 2 645.63
    5 -2 2 809.68
    6 -2 2 122.15
    7 -2 2 13.66
    8 -2 2 226.65
    9 -2 2 17.22
    10 -2 2 201.34
    11 -2 2 12.07
    12 -2 2 38.66
    13 -2 2 4.73
    14 -2 2 0.43
    15 -2 2 7.71
    16 -2 2 7.77
    17 -2 2 8.11
    18 -2 2 8.43
    19 -2 2 6.66
    20 -2 2 6.18
    21 -2 2 -0.68
    22 -2 2 27.7
    23 -2 2 0.46
    24 -2 2 19.16
    25 -2 2 -5.84
    26 -2 2 2.16
    27 -2 2 -1.91
    27 -3 2 154.23
    26 -3 2 -5.29
    25 -3 2 29.41
    24 -3 2 3.93
    23 -3 2 62.65
    22 -3 2 0.74
    21 -3 2 208.26
    20 -3 2 -3.13
    19 -3 2 22.72
    18 -3 2 7.14
    17 -3 2 177.31
    16 -3 2 28.27
    15 -3 2 900.83
    14 -3 2 6.89
    13 -3 2 235.95
    12 -3 2 107.83
    11 -3 2 589.58
    10 -3 2 52.38
    9 -3 2 1411.59
    8 -3 2 1.57
    7 -3 2 107.15
    6 -3 2 706.29
    5 -3 2 592.83
    4 -3 2 377.37
    3 -3 2 8.77
    2 -3 2 200.43
    1 -3 2 76.26
    0 -3 2 -0.26
    0 -4 2 1216.83
    1 -4 2 195.62
    2 -4 2 431.29
    3 -4 2 2.68
    4 -4 2 9.91
    5 -4 2 82.86
    6 -4 2 2392.44
    7 -4 2 45.72
    8 -4 2 545.09
    9 -4 2 23.03
    10 -4 2 261.12
    11 -4 2 13.49
    12 -4 2 1669.61
    13 -4 2 45.49
    14 -4 2 203.3
    15 -4 2 3.19
    16 -4 2 687.05
    17 -4 2 2.88
    18 -4 2 442.99
    19 -4 2 1.51
    20 -4 2 3.7
    21 -4 2 -4.78
    22 -4 2 86.51
    23 -4 2 8
    24 -4 2 109.82
    25 -4 2 0.51
    26 -4 2 6.46
    27 -4 2 1.17
    27 -5 2 1.57
    26 -5 2 -4.3
    25 -5 2 4.98
    24 -5 2 -2.36
    23 -5 2 -0.97
    22 -5 2 -1.05
    21 -5 2 6.29
    20 -5 2 -2.45
    19 -5 2 144.26
    18 -5 2 6.86
    17 -5 2 98.09
    16 -5 2 -1.17
    15 -5 2 40.62
    14 -5 2 19.13
    13 -5 2 316.2
    12 -5 2 17.48
    11 -5 2 8.11
    10 -5 2 3.5
    9 -5 2 91.8
    8 -5 2 7.34
    7 -5 2 87.11
    6 -5 2 9.59
    5 -5 2 262.88
    4 -5 2 573.84
    3 -5 2 11.56
    2 -5 2 14.46
    1 -5 2 201.88
    0 -5 2 2.93
    0 -6 2 2014.5
    1 -6 2 164.05
    2 -6 2 1156.25
    3 -6 2 83.12
    4 -6 2 210.65
    5 -6 2 16.14
    6 -6 2 2228.05
    7 -6 2 111.59
    8 -6 2 495.45
    9 -6 2 1.91
    10 -6 2 456.45
    11 -6 2 104.67
    12 -6 2 996.05
    13 -6 2 11.13
    14 -6 2 26.05
    15 -6 2 -0.51
    16 -6 2 176.63
    17 -6 2 14.32
    18 -6 2 185.57
    19 -6 2 3.64
    20 -6 2 14.92
    21 -6 2 9.76
    22 -6 2 79.16
    23 -6 2 -4.38
    24 -6 2 86.39
    25 -6 2 -4.33
    26 -6 2 6.06
    26 -7 2 1.17
    25 -7 2 26.1
    24 -7 2 4.01
    23 -7 2 41.7
    22 -7 2 -1.74
    21 -7 2 274.87
    20 -7 2 3.56
    19 -7 2 152.98
    18 -7 2 2.31
    17 -7 2 155.34
    16 -7 2 38.03
    15 -7 2 592.15
    14 -7 2 59.92
    13 -7 2 199
    12 -7 2 13.46
    11 -7 2 470.85
    10 -7 2 132.91
    9 -7 2 1863.69
    8 -7 2 75.29
    7 -7 2 99.74
    6 -7 2 85.77
    5 -7 2 411.67
    4 -7 2 22.46
    3 -7 2 2018.23
    2 -7 2 114.46
    1 -7 2 428.41
    0 -7 2 1.02
    0 -8 2 23.46
    1 -8 2 -0.31
    2 -8 2 61.88
    3 -8 2 26.9
    4 -8 2 290.35
    5 -8 2 13.83
    6 -8 2 119.19
    7 -8 2 2.56
    8 -8 2 344.24
    9 -8 2 36.75
    10 -8 2 4.01
    11 -8 2 24.85
    12 -8 2 405.41
    13 -8 2 0.91
    14 -8 2 101.22
    15 -8 2 5.72
    16 -8 2 7.46
    17 -8 2 42.78
    18 -8 2 79.02
    19 -8 2 3.9
    20 -8 2 32.65
    21 -8 2 2.48
    22 -8 2 7.63
    23 -8 2 -2.05
    24 -8 2 42.1
    25 -8 2 1.31
    25 -9 2 12.72
    24 -9 2 3.67
    23 -9 2 34.19
    22 -9 2 2.33
    21 -9 2 52.83
    20 -9 2 -1.05
    19 -9 2 17.42
    18 -9 2 3.3
    17 -9 2 221.29
    16 -9 2 33.56
    15 -9 2 1.65
    14 -9 2 3.47
    13 -9 2 123.51
    12 -9 2 29.23
    11 -9 2 47.62
    10 -9 2 9.79
    9 -9 2 52.55
    8 -9 2 10.11
    7 -9 2 134.44
    6 -9 2 2.53
    5 -9 2 129.58
    4 -9 2 65.07
    3 -9 2 82.47
    2 -9 2 -2.28
    1 -9 2 26.5
    0 -9 2 0.48
    0 -10 2 1963.94
    1 -10 2 37.92
    2 -10 2 449.85
    3 -10 2 8.45
    4 -10 2 1012.42
    5 -10 2 62.2
    6 -10 2 1533.97
    7 -10 2 11.3
    8 -10 2 30.15
    9 -10 2 0
    10 -10 2 185.03
    11 -10 2 13.64
    12 -10 2 66.98
    13 -10 2 24.96
    14 -10 2 145.18
    15 -10 2 3.84
    16 -10 2 2.85
    17 -10 2 34.27
    18 -10 2 491.18
    19 -10 2 3.3
    20 -10 2 96.41
    21 -10 2 -1.14
    22 -10 2 28.64
    23 -10 2 10.85
    24 -10 2 163.88
    24 -11 2 5.86
    23 -11 2 12.52
    22 -11 2 5.72
    21 -11 2 164.11
    20 -11 2 3.93
    19 -11 2 92.46
    18 -11 2 -2.22
    17 -11 2 9.54
    16 -11 2 -0.4
    15 -11 2 241.13
    14 -11 2 -1
    13 -11 2 174.58
    12 -11 2 0.11
    11 -11 2 29.97
    10 -11 2 2.62
    9 -11 2 653.32
    8 -11 2 16.65
    7 -11 2 278.48
    6 -11 2 3.84
    5 -11 2 384.32
    4 -11 2 66.78
    3 -11 2 1477.95
    2 -11 2 26.67
    1 -11 2 507.8
    0 -11 2 9.65
    0 -12 2 102.19
    1 -12 2 1.94
    2 -12 2 2.13
    3 -12 2 4.58
    4 -12 2 97.38
    5 -12 2 20.72
    6 -12 2 1.39
    7 -12 2 2.65
    8 -12 2 15.66
    9 -12 2 1.85
    10 -12 2 0.46
    11 -12 2 -2.45
    12 -12 2 35.27
    13 -12 2 4.92
    14 -12 2 44.81
    15 -12 2 -1.79
    16 -12 2 -3.13
    17 -12 2 17.73
    18 -12 2 -1.88
    19 -12 2 -0.31
    20 -12 2 0.68
    21 -12 2 2.13
    22 -12 2 5.01
    23 -12 2 6.77
    22 -13 2 2.11
    21 -13 2 96.7
    20 -13 2 3.9
    19 -13 2 17.14
    18 -13 2 4.41
    17 -13 2 23.14
    16 -13 2 9.31
    15 -13 2 106.04
    14 -13 2 22.09
    13 -13 2 14.97
    12 -13 2 2.59
    11 -13 2 23.88
    10 -13 2 12.75
    9 -13 2 180.1
    8 -13 2 0.11
    7 -13 2 250.7
    6 -13 2 10.85
    5 -13 2 27.95
    4 -13 2 -0.11
    3 -13 2 433.34
    2 -13 2 6.35
    1 -13 2 131.11
    0 -13 2 -1.59
    0 -14 2 271.85
    1 -14 2 1.2
    2 -14 2 91.8
    3 -14 2 5.29
    4 -14 2 114.12
    5 -14 2 3.53
    6 -14 2 317.76
    7 -14 2 1.31
    8 -14 2 5.72
    9 -14 2 6.6
    10 -14 2 3.22
    11 -14 2 5.04
    12 -14 2 88.02
    13 -14 2 14.18
    14 -14 2 161.26
    15 -14 2 3.81
    16 -14 2 16.62
    17 -14 2 4.75
    18 -14 2 144.55
    19 -14 2 4.78
    20 -14 2 57.81
    21 -14 2 0.2
    20 -15 2 -2.13
    19 -15 2 15.23
    18 -15 2 -2.5
    17 -15 2 -1.91
    16 -15 2 1.82
    15 -15 2 17.85
    14 -15 2 3.42
    13 -15 2 43.78
    12 -15 2 1.31
    11 -15 2 20.21
    10 -15 2 11.81
    9 -15 2 22.74
    8 -15 2 20.61
    7 -15 2 46.17
    6 -15 2 -2.76
    5 -15 2 7.74
    4 -15 2 28.44
    3 -15 2 236.24
    2 -15 2 -2.13
    1 -15 2 118.36
    0 -15 2 -0.48
    0 -16 2 36.83
    1 -16 2 1.39
    2 -16 2 6.15
    3 -16 2 -2.85
    4 -16 2 1.57
    5 -16 2 10.85
    6 -16 2 129.35
    7 -16 2 4.1
    8 -16 2 156.39
    9 -16 2 3.16
    10 -16 2 7.03
    11 -16 2 3.16
    12 -16 2 130.26
    13 -16 2 2.88
    14 -16 2 5.27
    15 -16 2 -2.05
    16 -16 2 5.44
    17 -16 2 -2.19
    18 -16 2 22.17
    19 -16 2 -9.14
    17 -17 2 20.84
    16 -17 2 -7.6
    15 -17 2 124.88
    14 -17 2 22.46
    13 -17 2 89.3
    12 -17 2 -2.62
    11 -17 2 15.23
    10 -17 2 6.58
    9 -17 2 315.69
    8 -17 2 11.07
    7 -17 2 194.73
    6 -17 2 1.74
    5 -17 2 72.25
    4 -17 2 14.06
    3 -17 2 764.71
    2 -17 2 14.66
    1 -17 2 331.09
    0 -17 2 2.88
    0 -18 2 361.94
    1 -18 2 3.7
    2 -18 2 37.75
    3 -18 2 -2.99
    4 -18 2 102.48
    5 -18 2 6.26
    6 -18 2 61.23
    7 -18 2 1.11
    8 -18 2 2.7
    9 -18 2 -6.52
    10 -18 2 15.97
    11 -18 2 8.51
    12 -18 2 37.38
    13 -18 2 0.54
    14 -18 2 36.83
    15 -18 2 3.59
    16 -18 2 0.4
    14 -19 2 -1.76
    13 -19 2 4.92
    12 -19 2 -3.33
    11 -19 2 2.9
    10 -19 2 -6.55
    9 -19 2 18.93
    8 -19 2 5.58
    7 -19 2 1.82
    6 -19 2 -3.76
    5 -19 2 18.3
    4 -19 2 -0.8
    3 -19 2 -4.13
    2 -19 2 1.42
    1 -19 2 3.3
    0 -19 2 -1.74
    0 -20 2 72.3
    1 -20 2 0.34
    2 -20 2 13.04
    3 -20 2 3.42
    4 -20 2 7.2
    5 -20 2 -5.01
    6 -20 2 52.18
    7 -20 2 2.31
    8 -20 2 21.8
    9 -20 2 -0.91
    10 -20 2 11.02
    11 -20 2 -2.28
    8 -21 2 12.27
    7 -21 2 52.55
    6 -21 2 2.79
    5 -21 2 48.59
    4 -21 2 2.56
    3 -21 2 195.73
    2 -21 2 6.69
    1 -21 2 28.86
    0 -21 2 4.33
    0 -22 2 30.6
    1 -22 2 -2.5
    2 -22 2 12.55
    3 -22 2 -7.17
    0 0 3 0.57
    1 0 3 -1.42
    2 0 3 0.94
    3 0 3 0.85
    4 0 3 -0.88
    5 0 3 2.53
    6 0 3 1.02
    7 0 3 0.51
    8 0 3 0.43
    9 0 3 2.16
    10 0 3 -2.93
    11 0 3 1.2
    12 0 3 -1
    13 0 3 -0.26
    14 0 3 1.68
    15 0 3 -1.14
    16 0 3 -4.64
    17 0 3 3.44
    18 0 3 0.11
    19 0 3 -0.48
    20 0 3 1.17
    21 0 3 -5.24
    22 0 3 0.43
    23 0 3 1.54
    24 0 3 5.04
    25 0 3 -4.3
    26 0 3 1.08
    27 0 3 -3.81
    27 -1 3 4.95
    26 -1 3 60.15
    25 -1 3 8.94
    24 -1 3 5.69
    23 -1 3 1.85
    22 -1 3 100.09
    21 -1 3 25.9
    20 -1 3 245.18
    19 -1 3 3.93
    18 -1 3 71.42
    17 -1 3 11.02
    16 -1 3 310.88
    15 -1 3 10.25
    14 -1 3 844.15
    13 -1 3 2.96
    12 -1 3 128.44
    11 -1 3 7.46
    10 -1 3 667.84
    9 -1 3 321.92
    8 -1 3 1186.26
    7 -1 3 259.81
    6 -1 3 195.42
    5 -1 3 147.45
    4 -1 3 2795.86
    3 -1 3 217.74
    2 -1 3 1272.71
    1 -1 3 253.77
    0 -1 3 0.17
    0 -2 3 199.72
    1 -2 3 454.12
    2 -2 3 548.25
    3 -2 3 57.33
    4 -2 3 333.73
    5 -2 3 1155.49
    6 -2 3 168.43
    7 -2 3 719.84
    8 -2 3 41.79
    9 -2 3 3.7
    10 -2 3 106.75
    11 -2 3 814.72
    12 -2 3 143.44
    13 -2 3 1467.02
    14 -2 3 19.33
    15 -2 3 124.79
    16 -2 3 40.62
    17 -2 3 411.76
    18 -2 3 129.29
    19 -2 3 266.35
    20 -2 3 99.35
    21 -2 3 1.25
    22 -2 3 1.62
    23 -2 3 127.98
    24 -2 3 41.28
    25 -2 3 178.82
    26 -2 3 0.37
    27 -2 3 -1.74
    27 -3 3 -0.4
    26 -3 3 -3.3
    25 -3 3 11.67
    24 -3 3 -2.65
    23 -3 3 2.19
    22 -3 3 15.4
    21 -3 3 12.47
    20 -3 3 116.37
    19 -3 3 19.1
    18 -3 3 3.05
    17 -3 3 25.02
    16 -3 3 165.39
    15 -3 3 4.78
    14 -3 3 210.62
    13 -3 3 5.04
    12 -3 3 -0.17
    11 -3 3 34.22
    10 -3 3 528.7
    9 -3 3 1.59
    8 -3 3 177.88
    7 -3 3 21.46
    6 -3 3 353.06
    5 -3 3 147.74
    4 -3 3 28.61
    3 -3 3 446.46
    2 -3 3 92.37
    1 -3 3 851.13
    0 -3 3 -2.13
    0 -4 3 8100.36
    1 -4 3 53.94
    2 -4 3 119.44
    3 -4 3 17.79
    4 -4 3 21.01
    5 -4 3 2.68
    6 -4 3 27.7
    7 -4 3 1.96
    8 -4 3 108.94
    9 -4 3 144.95
    10 -4 3 49.87
    11 -4 3 122.97
    12 -4 3 140.02
    13 -4 3 347.11
    14 -4 3 4.41
    15 -4 3 56.87
    16 -4 3 -1.48
    17 -4 3 40.19
    18 -4 3 8.74
    19 -4 3 51.04
    20 -4 3 4.16
    21 -4 3 11.81
    22 -4 3 4.81
    23 -4 3 38.86
    24 -4 3 -1.99
    25 -4 3 55.31
    26 -4 3 8.17
    26 -5 3 70.08
    25 -5 3 1.96
    24 -5 3 17.65
    23 -5 3 2.25
    22 -5 3 100.14
    21 -5 3 1.31
    20 -5 3 475.35
    19 -5 3 3.9
    18 -5 3 112.04
    17 -5 3 4.75
    16 -5 3 474.7
    15 -5 3 0.11
    14 -5 3 932.6
    13 -5 3 31.6
    12 -5 3 4.7
    11 -5 3 49.3
    10 -5 3 763.43
    9 -5 3 94.22
    8 -5 3 760.84
    7 -5 3 477.63
    6 -5 3 206.46
    5 -5 3 54.85
    4 -5 3 1334.37
    3 -5 3 -2.39
    2 -5 3 1444.78
    1 -5 3 123.48
    0 -5 3 1
    0 -6 3 84.06
    1 -6 3 259.12
    2 -6 3 68.18
    3 -6 3 5.21
    4 -6 3 0.34
    5 -6 3 624.2
    6 -6 3 44.61
    7 -6 3 857.45
    8 -6 3 356.53
    9 -6 3 30.52
    10 -6 3 3.47
    11 -6 3 429.69
    12 -6 3 20.87
    13 -6 3 256.36
    14 -6 3 22.46
    15 -6 3 61.74
    16 -6 3 -1.14
    17 -6 3 237.43
    18 -6 3 6.55
    19 -6 3 94.45
    20 -6 3 3.07
    21 -6 3 1.62
    22 -6 3 4.98
    23 -6 3 76.26
    24 -6 3 13.49
    25 -6 3 34.9
    26 -6 3 -5.92
    25 -7 3 4.81
    24 -7 3 4.78
    23 -7 3 7.57
    22 -7 3 -0.97
    21 -7 3 3.64
    20 -7 3 37.2
    19 -7 3 23.54
    18 -7 3 11.56
    17 -7 3 33.96
    16 -7 3 22.49
    15 -7 3 28.47
    14 -7 3 19.76
    13 -7 3 51.92
    12 -7 3 52.86
    11 -7 3 119.98
    10 -7 3 38.32
    9 -7 3 116.77
    8 -7 3 194.56
    7 -7 3 26.81
    6 -7 3 90.04
    5 -7 3 106.46
    4 -7 3 66.5
    3 -7 3 1.59
    2 -7 3 442.36
    1 -7 3 30.23
    0 -7 3 0.23
    0 -8 3 27.07
    1 -8 3 571.82
    2 -8 3 2.39
    3 -8 3 60.75
    4 -8 3 48.96
    5 -8 3 430.35
    6 -8 3 113.78
    7 -8 3 373.39
    8 -8 3 57.9
    9 -8 3 15.46
    10 -8 3 45.72
    11 -8 3 145.12
    12 -8 3 77
    13 -8 3 532.4
    14 -8 3 7.32
    15 -8 3 11.73
    16 -8 3 -1.34
    17 -8 3 222.6
    18 -8 3 -0.26
    19 -8 3 197.7
    20 -8 3 1.2
    21 -8 3 1.25
    22 -8 3 3.27
    23 -8 3 86.71
    24 -8 3 -1.62
    25 -8 3 89.18
    24 -9 3 6.49
    23 -9 3 -2.65
    22 -9 3 148.25
    21 -9 3 -3.39
    20 -9 3 163.42
    19 -9 3 -6.58
    18 -9 3 1.39
    17 -9 3 2.79
    16 -9 3 194.31
    15 -9 3 -1.68
    14 -9 3 319.05
    13 -9 3 11.78
    12 -9 3 -0.83
    11 -9 3 3.79
    10 -9 3 507.09
    9 -9 3 34.96
    8 -9 3 564.31
    7 -9 3 30.46
    6 -9 3 10.16
    5 -9 3 0.31
    4 -9 3 510.93
    3 -9 3 57.79
    2 -9 3 348.17
    1 -9 3 10.42
    0 -9 3 -1.88
    0 -10 3 142.47
    1 -10 3 259.69
    2 -10 3 9.14
    3 -10 3 5.61
    4 -10 3 8.97
    5 -10 3 250.27
    6 -10 3 8.57
    7 -10 3 44.44
    8 -10 3 3.47
    9 -10 3 47.62
    10 -10 3 11.64
    11 -10 3 197.27
    12 -10 3 3.3
    13 -10 3 2.99
    14 -10 3 6.26
    15 -10 3 48.05
    16 -10 3 -2.39
    17 -10 3 62.68
    18 -10 3 6.66
    19 -10 3 27.64
    20 -10 3 2.53
    21 -10 3 10.5
    22 -10 3 -1.39
    23 -10 3 20.1
    24 -10 3 3.81
    23 -11 3 7.34
    22 -11 3 39.88
    21 -11 3 -4.33
    20 -11 3 54.48
    19 -11 3 4.1
    18 -11 3 8.45
    17 -11 3 -1.02
    16 -11 3 69.31
    15 -11 3 8.2
    14 -11 3 130.89
    13 -11 3 61.69
    12 -11 3 6.18
    11 -11 3 10.33
    10 -11 3 128.44
    9 -11 3 42.47
    8 -11 3 297.81
    7 -11 3 19.27
    6 -11 3 6.72
    5 -11 3 45.57
    4 -11 3 524.63
    3 -11 3 3.73
    2 -11 3 455.6
    1 -11 3 -1.31
    0 -11 3 -1.82
    0 -12 3 11.93
    1 -12 3 929.38
    2 -12 3 50.24
    3 -12 3 0.48
    4 -12 3 14.03
    5 -12 3 926.08
    6 -12 3 23.51
    7 -12 3 702.31
    8 -12 3 1.2
    9 -12 3 16.71
    10 -12 3 15.43
    11 -12 3 329.86
    12 -12 3 20.18
    13 -12 3 151.47
    14 -12 3 2.13
    15 -12 3 0.28
    16 -12 3 45.57
    17 -12 3 247.82
    18 -12 3 17.68
    19 -12 3 130.03
    20 -12 3 1.88
    21 -12 3 2.5
    22 -12 3 6.55
    22 -13 3 30.63
    21 -13 3 2.05
    20 -13 3 38.97
    19 -13 3 10.13
    18 -13 3 10.73
    17 -13 3 -1.91
    16 -13 3 120.13
    15 -13 3 14.38
    14 -13 3 60.43
    13 -13 3 11.7
    12 -13 3 28.78
    11 -13 3 23.11
    10 -13 3 173.87
    9 -13 3 23.6
    8 -13 3 25.59
    7 -13 3 81.38
    6 -13 3 -1.54
    5 -13 3 -0.54
    4 -13 3 48.11
    3 -13 3 47.25
    2 -13 3 22.09
    1 -13 3 -1.96
    0 -13 3 2.05
    0 -14 3 16.51
    1 -14 3 6.26
    2 -14 3 8.43
    3 -14 3 12.35
    4 -14 3 26.27
    5 -14 3 4.3
    6 -14 3 7.94
    7 -14 3 26.05
    8 -14 3 16.51
    9 -14 3 74.15
    10 -14 3 9.56
    11 -14 3 -1.34
    12 -14 3 33.87
    13 -14 3 59.38
    14 -14 3 0.14
    15 -14 3 4.18
    16 -14 3 -6.26
    17 -14 3 13.46
    18 -14 3 5.01
    19 -14 3 15.06
    20 -14 3 -3.73
    21 -14 3 6.58
    19 -15 3 3.39
    18 -15 3 11.39
    17 -15 3 9.42
    16 -15 3 154.46
    15 -15 3 23.94
    14 -15 3 95.65
    13 -15 3 1.68
    12 -15 3 12.87
    11 -15 3 23.54
    10 -15 3 332.4
    9 -15 3 16.34
    8 -15 3 141.53
    7 -15 3 26.25
    6 -15 3 5.61
    5 -15 3 75.24
    4 -15 3 173.5
    3 -15 3 6.23
    2 -15 3 164.76
    1 -15 3 34.3
    0 -15 3 -2.65
    0 -16 3 5.72
    1 -16 3 489.93
    2 -16 3 15.29
    3 -16 3 11.98
    4 -16 3 9.17
    5 -16 3 518.99
    6 -16 3 48.02
    7 -16 3 214.12
    8 -16 3 52.86
    9 -16 3 31.37
    10 -16 3 3.42
    11 -16 3 225.45
    12 -16 3 17.11
    13 -16 3 65.59
    14 -16 3 -2.16
    15 -16 3 1.88
    16 -16 3 35.5
    17 -16 3 78.68
    18 -16 3 4.36
    17 -17 3 4.61
    16 -17 3 -4.1
    15 -17 3 7.26
    14 -17 3 5.1
    13 -17 3 9.39
    12 -17 3 5.98
    11 -17 3 1.79
    10 -17 3 1.91
    9 -17 3 6.66
    8 -17 3 2.59
    7 -17 3 9.22
    6 -17 3 8.65
    5 -17 3 10.85
    4 -17 3 1.85
    3 -17 3 8.48
    2 -17 3 5.75
    1 -17 3 -5.18
    0 -17 3 -0.57
    0 -18 3 9.91
    1 -18 3 181.81
    2 -18 3 -2.42
    3 -18 3 11.07
    4 -18 3 3.07
    5 -18 3 122.83
    6 -18 3 2.68
    7 -18 3 149.76
    8 -18 3 7.94
    9 -18 3 0
    10 -18 3 10.62
    11 -18 3 110.28
    12 -18 3 11.3
    13 -18 3 37.46
    14 -18 3 -2.22
    15 -18 3 3.25
    13 -19 3 0.37
    12 -19 3 8.97
    11 -19 3 2.02
    10 -19 3 119.59
    9 -19 3 3.5
    8 -19 3 89.01
    7 -19 3 -1.37
    6 -19 3 4.01
    5 -19 3 7.43
    4 -19 3 118.39
    3 -19 3 0.83
    2 -19 3 126.67
    1 -19 3 -1.62
    0 -19 3 4.01
    0 -20 3 5.32
    1 -20 3 86.79
    2 -20 3 0.34
    3 -20 3 1.74
    4 -20 3 7.86
    5 -20 3 55.08
    6 -20 3 6.6
    7 -20 3 41.59
    8 -20 3 15.06
    9 -20 3 0
    10 -20 3 -0.2
    11 -20 3 29.46
    7 -21 3 6.75
    6 -21 3 2.65
    5 -21 3 5.64
    4 -21 3 4.1
    3 -21 3 -1.48
    2 -21 3 -5.15
    1 -21 3 -1.11
    0 -21 3 -5.32
    0 0 4 7196
    1 0 4 556.11
    2 0 4 1607.15
    3 0 4 239.08
    4 0 4 1073.3
    5 0 4 455.28
    6 0 4 1238.86
    7 0 4 0.88
    8 0 4 721.58
    9 0 4 76.49
    10 0 4 315.54
    11 0 4 9.54
    12 0 4 1883.59
    13 0 4 21.49
    14 0 4 20.95
    15 0 4 171.14
    16 0 4 172.36
    17 0 4 176.86
    18 0 4 542.87
    19 0 4 23.03
    20 0 4 143.27
    21 0 4 12.52
    22 0 4 253.18
    23 0 4 2.08
    24 0 4 174.21
    25 0 4 1.76
    26 0 4 8.71
    26 -1 4 16.17
    25 -1 4 18.56
    24 -1 4 -0.83
    23 -1 4 53.32
    22 -1 4 27.3
    21 -1 4 130.8
    20 -1 4 24.71
    19 -1 4 2.42
    18 -1 4 11.3
    17 -1 4 188.44
    16 -1 4 1.51
    15 -1 4 151.27
    14 -1 4 0.74
    13 -1 4 6.89
    12 -1 4 18.96
    11 -1 4 82.44
    10 -1 4 7.89
    9 -1 4 624.51
    8 -1 4 98.78
    7 -1 4 376.89
    6 -1 4 35.75
    5 -1 4 10.73
    4 -1 4 264.05
    3 -1 4 1110.45
    2 -1 4 7
    1 -1 4 1052.35
    0 -1 4 -2.19
    0 -2 4 697.38
    1 -2 4 6.92
    2 -2 4 268.29
    3 -2 4 24.71
    4 -2 4 -0.31
    5 -2 4 817.99
    6 -2 4 188.47
    7 -2 4 151.27
    8 -2 4 28.07
    9 -2 4 34.9
    10 -2 4 109.11
    11 -2 4 0
    12 -2 4 0.51
    13 -2 4 1.62
    14 -2 4 10.67
    15 -2 4 41.05
    16 -2 4 20.58
    17 -2 4 5.72
    18 -2 4 69.86
    19 -2 4 3.87
    20 -2 4 0.97
    21 -2 4 1.59
    22 -2 4 24.99
    23 -2 4 -1.45
    24 -2 4 7.97
    25 -2 4 -3.93
    26 -2 4 6.38
    26 -3 4 1.88
    25 -3 4 48.02
    24 -3 4 -6.83
    23 -3 4 63.76
    22 -3 4 24.17
    21 -3 4 283.26
    20 -3 4 16.28
    19 -3 4 9.79
    18 -3 4 11.1
    17 -3 4 200.94
    16 -3 4 28.35
    15 -3 4 481.9
    14 -3 4 5.27
    13 -3 4 22.43
    12 -3 4 23.57
    11 -3 4 356.25
    10 -3 4 7.26
    9 -3 4 353.63
    8 -3 4 174.72
    7 -3 4 546
    6 -3 4 12.44
    5 -3 4 117.28
    4 -3 4 21.15
    3 -3 4 791.46
    2 -3 4 1.17
    1 -3 4 41.65
    0 -3 4 1.62
    0 -4 4 954.97
    1 -4 4 2.59
    2 -4 4 747.88
    3 -4 4 328.21
    4 -4 4 35.72
    5 -4 4 0.06
    6 -4 4 968.84
    7 -4 4 75.12
    8 -4 4 506.58
    9 -4 4 -1.02
    10 -4 4 219.3
    11 -4 4 102.02
    12 -4 4 883.58
    13 -4 4 6.38
    14 -4 4 37.49
    15 -4 4 34.7
    16 -4 4 225.62
    17 -4 4 85
    18 -4 4 392.57
    19 -4 4 -1.85
    20 -4 4 55.37
    21 -4 4 7.97
    22 -4 4 69.68
    23 -4 4 8.06
    24 -4 4 125.88
    25 -4 4 3.64
    26 -4 4 10.9
    26 -5 4 0
    25 -5 4 6.09
    24 -5 4 14.2
    23 -5 4 3.33
    22 -5 4 6.35
    21 -5 4 6.77
    20 -5 4 5.29
    19 -5 4 -0.28
    18 -5 4 1.79
    17 -5 4 -3.64
    16 -5 4 16.77
    15 -5 4 -5.64
    14 -5 4 38.6
    13 -5 4 -2.82
    12 -5 4 6.23
    11 -5 4 58.38
    10 -5 4 4.33
    9 -5 4 -1.76
    8 -5 4 101.4
    7 -5 4 610.28
    6 -5 4 86.22
    5 -5 4 130.77
    4 -5 4 45.06
    3 -5 4 1054.46
    2 -5 4 5.41
    1 -5 4 163.99
    0 -5 4 2.5
    0 -6 4 164.39
    1 -6 4 100.03
    2 -6 4 1536.27
    3 -6 4 49.05
    4 -6 4 4.55
    5 -6 4 370.26
    6 -6 4 1171.65
    7 -6 4 141.42
    8 -6 4 324.4
    9 -6 4 0.65
    10 -6 4 121.26
    11 -6 4 125.96
    12 -6 4 764.88
    13 -6 4 11.16
    14 -6 4 5.52
    15 -6 4 10.87
    16 -6 4 377.54
    17 -6 4 19.1
    18 -6 4 236.75
    19 -6 4 2.36
    20 -6 4 1.76
    21 -6 4 6.15
    22 -6 4 74.55
    23 -6 4 2.73
    24 -6 4 37.69
    25 -6 4 -0.37
    25 -7 4 30.77
    24 -7 4 -0.91
    23 -7 4 51.58
    22 -7 4 7.12
    21 -7 4 236.18
    20 -7 4 3.76
    19 -7 4 57.16
    18 -7 4 -2.85
    17 -7 4 110.02
    16 -7 4 66.58
    15 -7 4 318.62
    14 -7 4 19.87
    13 -7 4 147.62
    12 -7 4 3.9
    11 -7 4 102.28
    10 -7 4 38.88
    9 -7 4 716.51
    8 -7 4 92.34
    7 -7 4 348
    6 -7 4 0.68
    5 -7 4 112.07
    4 -7 4 152.21
    3 -7 4 1662.55
    2 -7 4 10.36
    1 -7 4 220.95
    0 -7 4 -1.94
    0 -8 4 584.4
    1 -8 4 26.64
    2 -8 4 -2.33
    3 -8 4 84.32
    4 -8 4 157.53
    5 -8 4 11.98
    6 -8 4 59.07
    7 -8 4 7.74
    8 -8 4 1.57
    9 -8 4 5.75
    10 -8 4 16.48
    11 -8 4 20.87
    12 -8 4 4.61
    13 -8 4 44.86
    14 -8 4 68.18
    15 -8 4 9.42
    16 -8 4 -1.39
    17 -8 4 -6.26
    18 -8 4 109.48
    19 -8 4 5.15
    20 -8 4 77.28
    21 -8 4 5.01
    22 -8 4 1.71
    23 -8 4 8
    24 -8 4 54.28
    24 -9 4 2.48
    23 -9 4 13.35
    22 -9 4 12.92
    21 -9 4 8
    20 -9 4 5.1
    19 -9 4 2.13
    18 -9 4 16.4
    17 -9 4 37.09
    16 -9 4 7.26
    15 -9 4 60.77
    14 -9 4 39.85
    13 -9 4 30.94
    12 -9 4 2.31
    11 -9 4 144.69
    10 -9 4 2.73
    9 -9 4 153.69
    8 -9 4 4.47
    7 -9 4 46.91
    6 -9 4 7.57
    5 -9 4 83.32
    4 -9 4 31.63
    3 -9 4 3.47
    2 -9 4 59.95
    1 -9 4 27.75
    0 -9 4 -0.31
    0 -10 4 942.93
    1 -10 4 250.39
    2 -10 4 125.59
    3 -10 4 6.83
    4 -10 4 124.28
    5 -10 4 47.94
    6 -10 4 599.95
    7 -10 4 8
    8 -10 4 597.07
    9 -10 4 6.21
    10 -10 4 160.06
    11 -10 4 18.28
    12 -10 4 764.79
    13 -10 4 12.81
    14 -10 4 47.71
    15 -10 4 16.74
    16 -10 4 130.91
    17 -10 4 1.31
    18 -10 4 220.44
    19 -10 4 3.93
    20 -10 4 35.58
    21 -10 4 -0.34
    22 -10 4 40.51
    23 -10 4 2.65
    23 -11 4 4.47
    22 -11 4 2.79
    21 -11 4 88.24
    20 -11 4 8.71
    19 -11 4 62.97
    18 -11 4 -6.75
    17 -11 4 4.21
    16 -11 4 7.2
    15 -11 4 253.12
    14 -11 4 18.56
    13 -11 4 169.88
    12 -11 4 5.64
    11 -11 4 21.35
    10 -11 4 24.25
    9 -11 4 441.99
    8 -11 4 38.66
    7 -11 4 322.95
    6 -11 4 15.8
    5 -11 4 160.63
    4 -11 4 45.55
    3 -11 4 939.6
    2 -11 4 237.09
    1 -11 4 289.58
    0 -11 4 6.69
    0 -12 4 37.29
    1 -12 4 21.92
    2 -12 4 37.69
    3 -12 4 -0.71
    4 -12 4 32.56
    5 -12 4 22.57
    6 -12 4 57.24
    7 -12 4 17.28
    8 -12 4 7.63
    9 -12 4 12.67
    10 -12 4 21.04
    11 -12 4 0.63
    12 -12 4 1.31
    13 -12 4 2.42
    14 -12 4 15.63
    15 -12 4 0.88
    16 -12 4 -1.37
    17 -12 4 0.94
    18 -12 4 1.79
    19 -12 4 10.73
    20 -12 4 -0.17
    21 -12 4 1.11
    22 -12 4 3.27
    21 -13 4 53.54
    20 -13 4 5.52
    19 -13 4 18.62
    18 -13 4 -4.44
    17 -13 4 4.44
    16 -13 4 -5.52
    15 -13 4 208.65
    14 -13 4 2.36
    13 -13 4 111.47
    12 -13 4 11.93
    11 -13 4 145.06
    10 -13 4 2.56
    9 -13 4 343.64
    8 -13 4 6.58
    7 -13 4 32.51
    6 -13 4 0.46
    5 -13 4 219.98
    4 -13 4 31.48
    3 -13 4 266.95
    2 -13 4 57.9
    1 -13 4 0
    0 -13 4 -1.96
    0 -14 4 20.41
    1 -14 4 0.71
    2 -14 4 9.68
    3 -14 4 21.21
    4 -14 4 2.65
    5 -14 4 -0.6
    6 -14 4 227.27
    7 -14 4 17.51
    8 -14 4 431.06
    9 -14 4 0.14
    10 -14 4 38.57
    11 -14 4 -2.11
    12 -14 4 645.24
    13 -14 4 0.74
    14 -14 4 128.04
    15 -14 4 2.42
    16 -14 4 59.15
    17 -14 4 4.84
    18 -14 4 86.34
    19 -14 4 6.49
    20 -14 4 11.59
    19 -15 4 18.25
    18 -15 4 0.94
    17 -15 4 -1.99
    16 -15 4 -0.88
    15 -15 4 46.03
    14 -15 4 7.06
    13 -15 4 30.03
    12 -15 4 -4.33
    11 -15 4 -2.25
    10 -15 4 1.59
    9 -15 4 71.34
    8 -15 4 4.58
    7 -15 4 91.18
    6 -15 4 19.93
    5 -15 4 11.04
    4 -15 4 4.3
    3 -15 4 143.72
    2 -15 4 61.37
    1 -15 4 66.18
    0 -15 4 -1.91
    0 -16 4 55.31
    1 -16 4 5.32
    2 -16 4 41.65
    3 -16 4 8.68
    4 -16 4 3.47
    5 -16 4 3.96
    6 -16 4 103.73
    7 -16 4 1.74
    8 -16 4 20.01
    9 -16 4 -0.46
    10 -16 4 2.65
    11 -16 4 -2.88
    12 -16 4 50.44
    13 -16 4 9.05
    14 -16 4 27.5
    15 -16 4 14.43
    16 -16 4 14.89
    17 -16 4 1.91
    16 -17 4 2.31
    15 -17 4 176.8
    14 -17 4 12.21
    13 -17 4 97.04
    12 -17 4 -5.01
    11 -17 4 47.88
    10 -17 4 7.4
    9 -17 4 390.07
    8 -17 4 46.46
    7 -17 4 54.17
    6 -17 4 -1.54
    5 -17 4 156.25
    4 -17 4 48.45
    3 -17 4 365.64
    2 -17 4 46.68
    1 -17 4 114.55
    0 -17 4 3.79
    0 -18 4 61.63
    1 -18 4 5.95
    2 -18 4 14.29
    3 -18 4 0.48
    4 -18 4 17.05
    5 -18 4 6.6
    6 -18 4 86.25
    7 -18 4 4.3
    8 -18 4 55.34
    9 -18 4 3.25
    10 -18 4 15.91
    11 -18 4 -6.06
    12 -18 4 90.89
    13 -18 4 -1.31
    14 -18 4 44.04
    12 -19 4 -2.5
    11 -19 4 -0.57
    10 -19 4 -8.34
    9 -19 4 3.64
    8 -19 4 6.26
    7 -19 4 -0.34
    6 -19 4 -1.74
    5 -19 4 0.51
    4 -19 4 9.71
    3 -19 4 12.67
    2 -19 4 14.26
    1 -19 4 7.69
    0 -19 4 -2.5
    0 -20 4 105.1
    1 -20 4 4.81
    2 -20 4 3.42
    3 -20 4 1.62
    4 -20 4 17.76
    5 -20 4 5.29
    6 -20 4 43.27
    7 -20 4 4.13
    8 -20 4 15.2
    9 -20 4 -0.57
    5 -21 4 41.45
    4 -21 4 9.85
    3 -21 4 151.13
    2 -21 4 19.84
    1 -21 4 46.63
    0 -21 4 -4.55
    0 0 5 -1.79
    1 0 5 -0.94
    2 0 5 -0.28
    3 0 5 0.8
    4 0 5 3.19
    5 0 5 0.85
    6 0 5 -1.11
    7 0 5 0.06
    8 0 5 -1.79
    9 0 5 -0.91
    10 0 5 -0.17
    11 0 5 -2.22
    12 0 5 0.83
    13 0 5 1.17
    14 0 5 4.5
    15 0 5 -0.54
    16 0 5 -0.8
    17 0 5 -1.94
    18 0 5 0.26
    19 0 5 2.85
    20 0 5 -3.13
    21 0 5 -1.65
    22 0 5 0.17
    23 0 5 1.82
    24 0 5 3.16
    25 0 5 5.52
    26 0 5 6.01
    26 -1 5 47.85
    25 -1 5 -0.74
    24 -1 5 -0.17
    23 -1 5 -1.17
    22 -1 5 65.78
    21 -1 5 3.3
    20 -1 5 83.21
    19 -1 5 118.25
    18 -1 5 59.18
    17 -1 5 25.11
    16 -1 5 156.33
    15 -1 5 87.79
    14 -1 5 545.83
    13 -1 5 87.48
    12 -1 5 27.27
    11 -1 5 4.81
    10 -1 5 543.9
    9 -1 5 129.29
    8 -1 5 1130.52
    7 -1 5 4.24
    6 -1 5 1.71
    5 -1 5 10.02
    4 -1 5 924.29
    3 -1 5 347.37
    2 -1 5 1494.71
    1 -1 5 96.81
    0 -1 5 -4.61
    0 -2 5 -1.74
    1 -2 5 1373.11
    2 -2 5 34.98
    3 -2 5 333.25
    4 -2 5 3.73
    5 -2 5 1071.48
    6 -2 5 3.39
    7 -2 5 466.44
    8 -2 5 216.68
    9 -2 5 0.94
    10 -2 5 2.39
    11 -2 5 664.25
    12 -2 5 109.42
    13 -2 5 285.06
    14 -2 5 2.08
    15 -2 5 20.32
    16 -2 5 48.11
    17 -2 5 58.16
    18 -2 5 63.11
    19 -2 5 224
    20 -2 5 2.02
    21 -2 5 16.65
    22 -2 5 -0.17
    23 -2 5 128.84
    24 -2 5 3.87
    25 -2 5 108.8
    26 -2 5 4.1
    26 -3 5 3.73
    25 -3 5 -0.37
    24 -3 5 13.15
    23 -3 5 8.45
    22 -3 5 0.65
    21 -3 5 -3.67
    20 -3 5 48.9
    19 -3 5 22.43
    18 -3 5 -1.71
    17 -3 5 3.22
    16 -3 5 139.91
    15 -3 5 135.18
    14 -3 5 107.52
    13 -3 5 15.49
    12 -3 5 18.02
    11 -3 5 19.73
    10 -3 5 397.13
    9 -3 5 47.22
    8 -3 5 93.45
    7 -3 5 1.88
    6 -3 5 65.78
    5 -3 5 400.54
    4 -3 5 3.27
    3 -3 5 153.66
    2 -3 5 1.08
    1 -3 5 179.02
    0 -3 5 -0.65
    0 -4 5 9.39
    1 -4 5 248.48
    2 -4 5 17.42
    3 -4 5 10.22
    4 -4 5 159.75
    5 -4 5 218.08
    6 -4 5 3.84
    7 -4 5 172.19
    8 -4 5 1.08
    9 -4 5 -1
    10 -4 5 46.77
    11 -4 5 40.08
    12 -4 5 31.97
    13 -4 5 101.85
    14 -4 5 10.93
    15 -4 5 78.54
    16 -4 5 7.51
    17 -4 5 74.52
    18 -4 5 21.63
    19 -4 5 93.37
    20 -4 5 20.75
    21 -4 5 4.95
    22 -4 5 6.03
    23 -4 5 17.28
    24 -4 5 14.57
    25 -4 5 45.49
    25 -5 5 2.68
    24 -5 5 -4.38
    23 -5 5 -5.92
    22 -5 5 122.8
    21 -5 5 5.04
    20 -5 5 239.54
    19 -5 5 42.02
    18 -5 5 28.44
    17 -5 5 61.74
    16 -5 5 353.46
    15 -5 5 228.38
    14 -5 5 575.58
    13 -5 5 180.13
    12 -5 5 -1.08
    11 -5 5 64.56
    10 -5 5 807.58
    9 -5 5 20.52
    8 -5 5 978.09
    7 -5 5 1.57
    6 -5 5 30.91
    5 -5 5 25.82
    4 -5 5 1166.47
    3 -5 5 73.27
    2 -5 5 1735.02
    1 -5 5 85.28
    0 -5 5 2.11
    0 -6 5 11.5
    1 -6 5 1451.87
    2 -6 5 23.43
    3 -6 5 3.33
    4 -6 5 19.5
    5 -6 5 473.61
    6 -6 5 3.39
    7 -6 5 388.13
    8 -6 5 1.88
    9 -6 5 12.5
    10 -6 5 92.94
    11 -6 5 86.34
    12 -6 5 209.54
    13 -6 5 140.93
    14 -6 5 0.23
    15 -6 5 3.59
    16 -6 5 58.24
    17 -6 5 235.01
    18 -6 5 0.14
    19 -6 5 132.02
    20 -6 5 5.81
    21 -6 5 7.54
    22 -6 5 3.87
    23 -6 5 65.64
    24 -6 5 1.11
    25 -6 5 25.08
    24 -7 5 1.34
    23 -7 5 2.33
    22 -7 5 0.68
    21 -7 5 0
    20 -7 5 22.57
    19 -7 5 -2.39
    18 -7 5 48.76
    17 -7 5 0.94
    16 -7 5 20.84
    15 -7 5 9.34
    14 -7 5 51.75
    13 -7 5 31.03
    12 -7 5 29.09
    11 -7 5 18.84
    10 -7 5 2.62
    9 -7 5 0.28
    8 -7 5 23.29
    7 -7 5 142.76
    6 -7 5 51.84
    5 -7 5 32.56
    4 -7 5 5.27
    3 -7 5 691.72
    2 -7 5 640.51
    1 -7 5 579.34
    0 -7 5 0.23
    0 -8 5 1609.6
    1 -8 5 401.31
    2 -8 5 49.42
    3 -8 5 2.05
    4 -8 5 210.19
    5 -8 5 384.63
    6 -8 5 40.25
    7 -8 5 637.15
    8 -8 5 27.84
    9 -8 5 -1.57
    10 -8 5 10.85
    11 -8 5 310.16
    12 -8 5 -1.79
    13 -8 5 339.14
    14 -8 5 18.73
    15 -8 5 4.84
    16 -8 5 22
    17 -8 5 99.4
    18 -8 5 13.89
    19 -8 5 152.98
    20 -8 5 46.66
    21 -8 5 11.76
    22 -8 5 -3.7
    23 -8 5 86.45
    24 -8 5 12.13
    23 -9 5 13.78
    22 -9 5 98.61
    21 -9 5 16.4
    20 -9 5 106.75
    19 -9 5 7.74
    18 -9 5 6.03
    17 -9 5 35.58
    16 -9 5 233.7
    15 -9 5 18.42
    14 -9 5 263.31
    13 -9 5 -2.68
    12 -9 5 11.33
    11 -9 5 5.84
    10 -9 5 600.34
    9 -9 5 45.12
    8 -9 5 351.41
    7 -9 5 1.37
    6 -9 5 11.61
    5 -9 5 37.38
    4 -9 5 665.36
    3 -9 5 83.72
    2 -9 5 504.53
    1 -9 5 115.37
    0 -9 5 1.14
    0 -10 5 -2.79
    1 -10 5 680.82
    2 -10 5 23.23
    3 -10 5 21.49
    4 -10 5 8.97
    5 -10 5 270.74
    6 -10 5 51.1
    7 -10 5 83.23
    8 -10 5 63.96
    9 -10 5 0.88
    10 -10 5 39.06
    11 -10 5 37.77
    12 -10 5 142.33
    13 -10 5 -1.02
    14 -10 5 1.45
    15 -10 5 29.01
    16 -10 5 14.12
    17 -10 5 44.75
    18 -10 5 -2.5
    19 -10 5 21.92
    20 -10 5 8.88
    21 -10 5 3.56
    22 -10 5 0.57
    23 -10 5 9.11
    22 -11 5 27.07
    21 -11 5 5.69
    20 -11 5 32.34
    19 -11 5 3.22
    18 -11 5 11.22
    17 -11 5 -0.77
    16 -11 5 33.02
    15 -11 5 -2.45
    14 -11 5 194.56
    13 -11 5 6.29
    12 -11 5 14.94
    11 -11 5 60.89
    10 -11 5 106.8
    9 -11 5 45.26
    8 -11 5 175.35
    7 -11 5 180.22
    6 -11 5 1.94
    5 -11 5 51.72
    4 -11 5 244.41
    3 -11 5 215
    2 -11 5 125.59
    1 -11 5 243.78
    0 -11 5 8.63
    0 -12 5 540.37
    1 -12 5 649.48
    2 -12 5 30.26
    3 -12 5 79.59
    4 -12 5 203.45
    5 -12 5 425.48
    6 -12 5 13.66
    7 -12 5 317.79
    8 -12 5 79.59
    9 -12 5 -1.37
    10 -12 5 29.43
    11 -12 5 410.08
    12 -12 5 -1.91
    13 -12 5 188.53
    14 -12 5 1.31
    15 -12 5 2.73
    16 -12 5 3.62
    17 -12 5 128.44
    18 -12 5 5.58
    19 -12 5 68.18
    20 -12 5 8.63
    21 -12 5 4.58
    20 -13 5 23.23
    19 -13 5 -6.4
    18 -13 5 10.76
    17 -13 5 25.02
    16 -13 5 68.09
    15 -13 5 -3.16
    14 -13 5 68.4
    13 -13 5 13.01
    12 -13 5 4.16
    11 -13 5 -1.54
    10 -13 5 231.2
    9 -13 5 3.02
    8 -13 5 69.03
    7 -13 5 16.03
    6 -13 5 35.3
    5 -13 5 1.94
    4 -13 5 86.91
    3 -13 5 0.83
    2 -13 5 4.53
    1 -13 5 74.21
    0 -13 5 4.5
    0 -14 5 45.09
    1 -14 5 6.32
    2 -14 5 19.95
    3 -14 5 -2.76
    4 -14 5 1.02
    5 -14 5 0.65
    6 -14 5 -1.57
    7 -14 5 28.27
    8 -14 5 8.17
    9 -14 5 -3.22
    10 -14 5 1.42
    11 -14 5 11.76
    12 -14 5 9.22
    13 -14 5 12.01
    14 -14 5 1.28
    15 -14 5 2.33
    16 -14 5 3.62
    17 -14 5 8.88
    18 -14 5 6.26
    19 -14 5 12.21
    18 -15 5 5.58
    17 -15 5 17.31
    16 -15 5 91.15
    15 -15 5 0.17
    14 -15 5 74.61
    13 -15 5 6.75
    12 -15 5 0
    11 -15 5 7.6
    10 -15 5 136.66
    9 -15 5 5.92
    8 -15 5 108.88
    7 -15 5 0.85
    6 -15 5 -1.68
    5 -15 5 0.4
    4 -15 5 114.97
    3 -15 5 36.01
    2 -15 5 170.2
    1 -15 5 17.79
    0 -15 5 -2.53
    0 -16 5 172.19
    1 -16 5 268.6
    2 -16 5 7.29
    3 -16 5 0.71
    4 -16 5 150.76
    5 -16 5 309.54
    6 -16 5 29.86
    7 -16 5 128.72
    8 -16 5 8.14
    9 -16 5 10.5
    10 -16 5 7.23
    11 -16 5 203.3
    12 -16 5 0.34
    13 -16 5 63.91
    14 -16 5 1.79
    15 -16 5 13.21
    16 -16 5 8.51
    17 -16 5 60.8
    15 -17 5 7.32
    14 -17 5 5.07
    13 -17 5 9.31
    12 -17 5 -6.06
    11 -17 5 3.3
    10 -17 5 1.88
    9 -17 5 -1
    8 -17 5 11.1
    7 -17 5 9.17
    6 -17 5 -5.21
    5 -17 5 4.38
    4 -17 5 3.25
    3 -17 5 2.45
    2 -17 5 17.51
    1 -17 5 3.79
    0 -17 5 4.55
    0 -18 5 49.84
    1 -18 5 135.27
    2 -18 5 8.77
    3 -18 5 4.73
    4 -18 5 16.79
    5 -18 5 115.97
    6 -18 5 25.08
    7 -18 5 80.25
    8 -18 5 8.31
    9 -18 5 -3.87
    10 -18 5 18.9
    11 -18 5 62.68
    12 -18 5 8.08
    13 -18 5 48.51
    11 -19 5 1.74
    10 -19 5 63.82
    9 -19 5 5.61
    8 -19 5 76.74
    7 -19 5 3.81
    6 -19 5 -0.37
    5 -19 5 1.42
    4 -19 5 99.6
    3 -19 5 12.01
    2 -19 5 87.11
    1 -19 5 -1.39
    0 -19 5 0.51
    0 -20 5 26.62
    1 -20 5 31.97
    2 -20 5 3.33
    3 -20 5 1.85
    4 -20 5 13.98
    5 -20 5 32.34
    6 -20 5 7.8
    7 -20 5 24.22
    0 0 6 800.35
    1 0 6 159.55
    2 0 6 315.46
    3 0 6 92.63
    4 0 6 529.21
    5 0 6 910.17
    6 0 6 2193.21
    7 0 6 452.21
    8 0 6 583.07
    9 0 6 27.47
    10 0 6 276.57
    11 0 6 228.13
    12 0 6 1117.48
    13 0 6 63.74
    14 0 6 127.21
    15 0 6 35.33
    16 0 6 260.23
    17 0 6 -1.68
    18 0 6 296.36
    19 0 6 48.73
    20 0 6 1.48
    21 0 6 4.87
    22 0 6 69.46
    23 0 6 23.57
    24 0 6 60.35
    25 0 6 0.2
    25 -1 6 12.21
    24 -1 6 7.83
    23 -1 6 8.14
    22 -1 6 6.29
    21 -1 6 42.78
    20 -1 6 15.86
    19 -1 6 2.28
    18 -1 6 1.62
    17 -1 6 35.9
    16 -1 6 55
    15 -1 6 135.78
    14 -1 6 5.64
    13 -1 6 77.65
    12 -1 6 4.64
    11 -1 6 109.31
    10 -1 6 20.24
    9 -1 6 615.2
    8 -1 6 67.66
    7 -1 6 89.1
    6 -1 6 2.73
    5 -1 6 218.7
    4 -1 6 148.25
    3 -1 6 236.07
    2 -1 6 81.5
    1 -1 6 44.69
    0 -1 6 0.8
    0 -2 6 1282.93
    1 -2 6 40.17
    2 -2 6 13.12
    3 -2 6 46.88
    4 -2 6 371.91
    5 -2 6 58.33
    6 -2 6 29.58
    7 -2 6 7.34
    8 -2 6 2.85
    9 -2 6 22.89
    10 -2 6 11.61
    11 -2 6 24.4
    12 -2 6 9.76
    13 -2 6 6.43
    14 -2 6 2.25
    15 -2 6 35.18
    16 -2 6 15.2
    17 -2 6 9.82
    18 -2 6 47.85
    19 -2 6 1.74
    20 -2 6 9.76
    21 -2 6 -0.8
    22 -2 6 6.89
    23 -2 6 -0.71
    24 -2 6 17.59
    25 -2 6 -3.5
    25 -3 6 16.03
    24 -3 6 6.72
    23 -3 6 23.83
    22 -3 6 41.56
    21 -3 6 166.3
    20 -3 6 -0.77
    19 -3 6 11.27
    18 -3 6 30.4
    17 -3 6 123
    16 -3 6 -2.53
    15 -3 6 305.92
    14 -3 6 21.12
    13 -3 6 20.98
    12 -3 6 10.96
    11 -3 6 262.57
    10 -3 6 32.14
    9 -3 6 796.22
    8 -3 6 -0.43
    7 -3 6 282.1
    6 -3 6 4.61
    5 -3 6 139.48
    4 -3 6 164.53
    3 -3 6 592.43
    2 -3 6 4.78
    1 -3 6 300.26
    0 -3 6 1.14
    0 -4 6 364.45
    1 -4 6 56.31
    2 -4 6 520.78
    3 -4 6 4.53
    4 -4 6 40.99
    5 -4 6 36.27
    6 -4 6 1386.54
    7 -4 6 123.43
    8 -4 6 471.34
    9 -4 6 32.08
    10 -4 6 141.56
    11 -4 6 220.41
    12 -4 6 872.22
    13 -4 6 84.77
    14 -4 6 69.51
    15 -4 6 -0.26
    16 -4 6 241.62
    17 -4 6 18.47
    18 -4 6 128.81
    19 -4 6 7.89
    20 -4 6 -5.92
    21 -4 6 7.2
    22 -4 6 15.8
    23 -4 6 5.21
    24 -4 6 55.99
    24 -5 6 0.77
    23 -5 6 -0.91
    22 -5 6 2.79
    21 -5 6 1.99
    20 -5 6 3.64
    19 -5 6 8.91
    18 -5 6 20.32
    17 -5 6 11.56
    16 -5 6 -3.53
    15 -5 6 13.49
    14 -5 6 14.66
    13 -5 6 75.58
    12 -5 6 16.97
    11 -5 6 -1.96
    10 -5 6 -1.2
    9 -5 6 48.53
    8 -5 6 40.76
    7 -5 6 5.55
    6 -5 6 4.61
    5 -5 6 87.59
    4 -5 6 265.59
    3 -5 6 197.33
    2 -5 6 44.15
    1 -5 6 39.57
    0 -5 6 1.62
    0 -6 6 1586.86
    1 -6 6 32.71
    2 -6 6 287.31
    3 -6 6 15.03
    4 -6 6 559.98
    5 -6 6 41.1
    6 -6 6 497.75
    7 -6 6 57.76
    8 -6 6 27.18
    9 -6 6 0.8
    10 -6 6 66.3
    11 -6 6 143.07
    12 -6 6 309.94
    13 -6 6 1.88
    14 -6 6 14.72
    15 -6 6 72.82
    16 -6 6 162.85
    17 -6 6 38.57
    18 -6 6 159.98
    19 -6 6 15.91
    20 -6 6 18.13
    21 -6 6 15.77
    22 -6 6 31.4
    23 -6 6 15.4
    24 -6 6 57.33
    23 -7 6 26.13
    22 -7 6 20.1
    21 -7 6 169.46
    20 -7 6 7.77
    19 -7 6 43.21
    18 -7 6 0.46
    17 -7 6 123.74
    16 -7 6 6.49
    15 -7 6 229.12
    14 -7 6 25.48
    13 -7 6 89.47
    12 -7 6 32.11
    11 -7 6 89.04
    10 -7 6 11.5
    9 -7 6 542.64
    8 -7 6 1.2
    7 -7 6 234.62
    6 -7 6 31.2
    5 -7 6 82.75
    4 -7 6 33.48
    3 -7 6 1369.49
    2 -7 6 277.26
    1 -7 6 567.15
    0 -7 6 -0.68
    0 -8 6 428.04
    1 -8 6 5.38
    2 -8 6 43.47
    3 -8 6 2.5
    4 -8 6 4.36
    5 -8 6 13.41
    6 -8 6 106.26
    7 -8 6 22.77
    8 -8 6 77.43
    9 -8 6 4.67
    10 -8 6 13.35
    11 -8 6 -2.22
    12 -8 6 63.93
    13 -8 6 34.9
    14 -8 6 38.6
    15 -8 6 9.31
    16 -8 6 3.42
    17 -8 6 8.8
    18 -8 6 45.63
    19 -8 6 7.32
    20 -8 6 17.16
    21 -8 6 5.86
    22 -8 6 7.06
    23 -8 6 4.47
    22 -9 6 1.14
    21 -9 6 24.62
    20 -9 6 2.79
    19 -9 6 7.03
    18 -9 6 30.06
    17 -9 6 60.92
    16 -9 6 26.47
    15 -9 6 5.41
    14 -9 6 6.15
    13 -9 6 4.07
    12 -9 6 20.21
    11 -9 6 4.98
    10 -9 6 12.7
    9 -9 6 14.92
    8 -9 6 -2.31
    7 -9 6 139.23
    6 -9 6 16.2
    5 -9 6 21.46
    4 -9 6 16.94
    3 -9 6 55.54
    2 -9 6 31.77
    1 -9 6 30.69
    0 -9 6 0.2
    0 -10 6 1100.89
    1 -10 6 180.64
    2 -10 6 173.98
    3 -10 6 1.48
    4 -10 6 401
    5 -10 6 91.55
    6 -10 6 687.11
    7 -10 6 -0.11
    8 -10 6 8.48
    9 -10 6 3.7
    10 -10 6 158.04
    11 -10 6 41.87
    12 -10 6 176.55
    13 -10 6 16.57
    14 -10 6 81.92
    15 -10 6 9.17
    16 -10 6 25.33
    17 -10 6 -0.17
    18 -10 6 170.71
    19 -10 6 22.69
    20 -10 6 36.61
    21 -10 6 1.31
    22 -10 6 19.78
    21 -11 6 85.54
    20 -11 6 21.63
    19 -11 6 35.5
    18 -11 6 10.7
    17 -11 6 17.08
    16 -11 6 5.58
    15 -11 6 157.76
    14 -11 6 23
    13 -11 6 90.18
    12 -11 6 14.4
    11 -11 6 18.25
    10 -11 6 1.05
    9 -11 6 235.98
    8 -11 6 123.11
    7 -11 6 93.85
    6 -11 6 -2.33
    5 -11 6 119.84
    4 -11 6 64.73
    3 -11 6 715.57
    2 -11 6 251.89
    1 -11 6 260.15
    0 -11 6 -2.88
    0 -12 6 276.37
    1 -12 6 31.54
    2 -12 6 6.75
    3 -12 6 4.3
    4 -12 6 182.27
    5 -12 6 50.81
    6 -12 6 1.25
    7 -12 6 11.96
    8 -12 6 48.51
    9 -12 6 20.41
    10 -12 6 15.06
    11 -12 6 7.2
    12 -12 6 0.28
    13 -12 6 7.66
    14 -12 6 13.98
    15 -12 6 9.17
    16 -12 6 -4.5
    17 -12 6 -2.76
    18 -12 6 -2.13
    19 -12 6 7.06
    20 -12 6 8.31
    19 -13 6 12.75
    18 -13 6 0.57
    17 -13 6 29.49
    16 -13 6 8.68
    15 -13 6 85.37
    14 -13 6 15.6
    13 -13 6 12.75
    12 -13 6 1.37
    11 -13 6 16.62
    10 -13 6 5.64
    9 -13 6 111.79
    8 -13 6 30.97
    7 -13 6 154.51
    6 -13 6 7.4
    5 -13 6 10.28
    4 -13 6 28.12
    3 -13 6 333.42
    2 -13 6 15.51
    1 -13 6 96.87
    0 -13 6 6.01
    0 -14 6 102.19
    1 -14 6 7.89
    2 -14 6 48.79
    3 -14 6 0.68
    4 -14 6 30.77
    5 -14 6 0.14
    6 -14 6 280.42
    7 -14 6 14.01
    8 -14 6 39.08
    9 -14 6 14.92
    10 -14 6 42.44
    11 -14 6 1.42
    12 -14 6 141.36
    13 -14 6 45.72
    14 -14 6 93.88
    15 -14 6 5.64
    16 -14 6 7.63
    17 -14 6 3.39
    18 -14 6 99.63
    17 -15 6 2.73
    16 -15 6 2.85
    15 -15 6 19.36
    14 -15 6 6.26
    13 -15 6 9.56
    12 -15 6 3.22
    11 -15 6 1.65
    10 -15 6 -1.28
    9 -15 6 22.54
    8 -15 6 29.8
    7 -15 6 16.99
    6 -15 6 11.33
    5 -15 6 -2.79
    4 -15 6 35.04
    3 -15 6 133.33
    2 -15 6 3.16
    1 -15 6 86
    0 -15 6 -0.71
    0 -16 6 131.83
    1 -16 6 1.68
    2 -16 6 6.86
    3 -16 6 20.87
    4 -16 6 19.19
    5 -16 6 4.38
    6 -16 6 34.05
    7 -16 6 20.89
    8 -16 6 8.68
    9 -16 6 1.34
    10 -16 6 7.14
    11 -16 6 15.34
    12 -16 6 33.19
    13 -16 6 12.07
    14 -16 6 12.41
    15 -16 6 6.18
    14 -17 6 20.15
    13 -17 6 38.88
    12 -17 6 0.37
    11 -17 6 20.04
    10 -17 6 17.08
    9 -17 6 153.69
    8 -17 6 49.56
    7 -17 6 64.79
    6 -17 6 0.51
    5 -17 6 28.07
    4 -17 6 24
    3 -17 6 330.66
    2 -17 6 127.3
    1 -17 6 138.83
    0 -17 6 4.36
    0 -18 6 102.99
    1 -18 6 12.9
    2 -18 6 10.5
    3 -18 6 0.34
    4 -18 6 53.23
    5 -18 6 7.4
    6 -18 6 51.52
    7 -18 6 4.16
    8 -18 6 4.21
    9 -18 6 1.68
    10 -18 6 7.23
    11 -18 6 4.07
    9 -19 6 2.96
    8 -19 6 -2.9
    7 -19 6 0.2
    6 -19 6 -2.65
    5 -19 6 7.86
    4 -19 6 8.51
    3 -19 6 1.11
    2 -19 6 0.91
    1 -19 6 3.84
    0 -19 6 3.47
    0 -20 6 38.14
    1 -20 6 -1.74
    2 -20 6 19.81
    3 -20 6 1.37
    4 -20 6 9.02
    0 0 7 1.99
    1 0 7 4.21
    2 0 7 0.57
    3 0 7 -2.28
    4 0 7 2.16
    5 0 7 2.13
    6 0 7 0.88
    7 0 7 -0.46
    8 0 7 -4.61
    9 0 7 3.22
    10 0 7 -2.45
    11 0 7 3.62
    12 0 7 3.76
    13 0 7 0.68
    14 0 7 1.94
    15 0 7 0.37
    16 0 7 -1.85
    17 0 7 6.01
    18 0 7 -4.67
    19 0 7 -3.07
    20 0 7 0.48
    21 0 7 2.85
    22 0 7 3.7
    23 0 7 2.22
    24 0 7 2.31
    24 -1 7 0.2
    23 -1 7 2.39
    22 -1 7 93.91
    21 -1 7 25.62
    20 -1 7 105.21
    19 -1 7 12.58
    18 -1 7 0.6
    17 -1 7 23.2
    16 -1 7 27.61
    15 -1 7 1.28
    14 -1 7 213.07
    13 -1 7 8.14
    12 -1 7 54.68
    11 -1 7 17.34
    10 -1 7 218.79
    9 -1 7 220.5
    8 -1 7 669.43
    7 -1 7 192.51
    6 -1 7 5.72
    5 -1 7 9.39
    4 -1 7 1420.73
    3 -1 7 708.23
    2 -1 7 1002.97
    1 -1 7 282.44
    0 -1 7 3.42
    0 -2 7 288.81
    1 -2 7 266.98
    2 -2 7 3.02
    3 -2 7 3.39
    4 -2 7 266.81
    5 -2 7 1475.87
    6 -2 7 126.53
    7 -2 7 808.26
    8 -2 7 5.04
    9 -2 7 26.9
    10 -2 7 5.98
    11 -2 7 290.49
    12 -2 7 7.63
    13 -2 7 303.45
    14 -2 7 125.19
    15 -2 7 65.19
    16 -2 7 15.17
    17 -2 7 84.71
    18 -2 7 25.93
    19 -2 7 143.81
    20 -2 7 36.55
    21 -2 7 -6.09
    22 -2 7 -1.42
    23 -2 7 48.65
    24 -2 7 29.15
    24 -3 7 -5.1
    23 -3 7 4.87
    22 -3 7 22.52
    21 -3 7 17.76
    20 -3 7 16.31
    19 -3 7 11.53
    18 -3 7 5.07
    17 -3 7 27.01
    16 -3 7 47.82
    15 -3 7 4.67
    14 -3 7 49.16
    13 -3 7 20.67
    12 -3 7 -2.16
    11 -3 7 9.91
    10 -3 7 105.18
    9 -3 7 1.11
    8 -3 7 69.03
    7 -3 7 10.39
    6 -3 7 36.32
    5 -3 7 -0.09
    4 -3 7 228.92
    3 -3 7 65.56
    2 -3 7 178.85
    1 -3 7 210.96
    0 -3 7 1.74
    0 -4 7 56.48
    1 -4 7 60.97
    2 -4 7 22.37
    3 -4 7 33.31
    4 -4 7 27.78
    5 -4 7 112.61
    6 -4 7 3.93
    7 -4 7 46.03
    8 -4 7 46.97
    9 -4 7 -6.89
    10 -4 7 8.03
    11 -4 7 49.84
    12 -4 7 6.26
    13 -4 7 9.68
    14 -4 7 16.17
    15 -4 7 -2.65
    16 -4 7 0.68
    17 -4 7 6.92
    18 -4 7 22.03
    19 -4 7 84.83
    20 -4 7 10.25
    21 -4 7 2.25
    22 -4 7 3.62
    23 -4 7 16.25
    23 -5 7 -4.41
    22 -5 7 91.18
    21 -5 7 63.17
    20 -5 7 222.09
    19 -5 7 44.98
    18 -5 7 6.15
    17 -5 7 5.72
    16 -5 7 207.91
    15 -5 7 76.8
    14 -5 7 197.15
    13 -5 7 8.8
    12 -5 7 21.15
    11 -5 7 16.77
    10 -5 7 218.73
    9 -5 7 89.5
    8 -5 7 484.66
    7 -5 7 76.94
    6 -5 7 6.63
    5 -5 7 100.46
    4 -5 7 735.84
    3 -5 7 113.15
    2 -5 7 1290.04
    1 -5 7 -1.76
    0 -5 7 -0.34
    0 -6 7 401.4
    1 -6 7 443.01
    2 -6 7 80.67
    3 -6 7 3.67
    4 -6 7 49.13
    5 -6 7 289.87
    6 -6 7 107.86
    7 -6 7 144.55
    8 -6 7 72.39
    9 -6 7 3.62
    10 -6 7 55.45
    11 -6 7 198.95
    12 -6 7 -0.37
    13 -6 7 156.05
    14 -6 7 3.44
    15 -6 7 2.08
    16 -6 7 -3.76
    17 -6 7 77.4
    18 -6 7 8.63
    19 -6 7 68.49
    20 -6 7 5.47
    21 -6 7 -0.54
    22 -6 7 5.78
    23 -6 7 49.47
    22 -7 7 4.55
    21 -7 7 0.54
    20 -7 7 13.81
    19 -7 7 35.04
    18 -7 7 4.5
    17 -7 7 17.56
    16 -7 7 -1.2
    15 -7 7 32.65
    14 -7 7 17.05
    13 -7 7 93.65
    12 -7 7 6.8
    11 -7 7 13.49
    10 -7 7 18.56
    9 -7 7 237.72
    8 -7 7 52.43
    7 -7 7 0.11
    6 -7 7 0.11
    5 -7 7 111.79
    4 -7 7 47.68
    3 -7 7 1.39
    2 -7 7 8
    1 -7 7 15.12
    0 -7 7 1.25
    0 -8 7 33.9
    1 -8 7 182.55
    2 -8 7 6.77
    3 -8 7 11.81
    4 -8 7 37.43
    5 -8 7 256.14
    6 -8 7 37.15
    7 -8 7 212.81
    8 -8 7 134.33
    9 -8 7 3.79
    10 -8 7 -1.22
    11 -8 7 179.33
    12 -8 7 124.45
    13 -8 7 171.31
    14 -8 7 64.93
    15 -8 7 10.22
    16 -8 7 19.13
    17 -8 7 93.28
    18 -8 7 29.58
    19 -8 7 128.52
    20 -8 7 2.53
    21 -8 7 -3.79
    22 -8 7 9.65
    21 -9 7 40.17
    20 -9 7 62.08
    19 -9 7 -3.05
    18 -9 7 -4.98
    17 -9 7 38.91
    16 -9 7 118.39
    15 -9 7 26.84
    14 -9 7 161.06
    13 -9 7 0.28
    12 -9 7 4.67
    11 -9 7 18.5
    10 -9 7 167.46
    9 -9 7 90.09
    8 -9 7 249.39
    7 -9 7 9.14
    6 -9 7 2.45
    5 -9 7 55.25
    4 -9 7 435.78
    3 -9 7 27.64
    2 -9 7 272.16
    1 -9 7 95.22
    0 -9 7 4.01
    0 -10 7 365.81
    1 -10 7 182.78
    2 -10 7 202.08
    3 -10 7 41.33
    4 -10 7 178.45
    5 -10 7 30.71
    6 -10 7 116.03
    7 -10 7 2.73
    8 -10 7 20.32
    9 -10 7 -0.51
    10 -10 7 16.74
    11 -10 7 22.66
    12 -10 7 -1.28
    13 -10 7 10.67
    14 -10 7 12.9
    15 -10 7 5.58
    16 -10 7 -0.65
    17 -10 7 35.95
    18 -10 7 2.13
    19 -10 7 1.65
    20 -10 7 6.15
    21 -10 7 1.79
    20 -11 7 40.99
    19 -11 7 5.35
    18 -11 7 4.04
    17 -11 7 0.54
    16 -11 7 47.08
    15 -11 7 42.16
    14 -11 7 83.78
    13 -11 7 43.61
    12 -11 7 3.3
    11 -11 7 2.76
    10 -11 7 92.2
    9 -11 7 78.22
    8 -11 7 172.84
    7 -11 7 11.7
    6 -11 7 4.13
    5 -11 7 22.29
    4 -11 7 209.59
    3 -11 7 15.06
    2 -11 7 125.73
    1 -11 7 -0.26
    0 -11 7 -0.6
    0 -12 7 4.64
    1 -12 7 280.22
    2 -12 7 40.19
    3 -12 7 22.86
    4 -12 7 0.8
    5 -12 7 372.65
    6 -12 7 98.72
    7 -12 7 265.79
    8 -12 7 49.64
    9 -12 7 14.18
    10 -12 7 46.29
    11 -12 7 215.34
    12 -12 7 156.25
    13 -12 7 197.1
    14 -12 7 0.34
    15 -12 7 1.91
    16 -12 7 51.61
    17 -12 7 162.43
    18 -12 7 11.81
    19 -12 7 92.83
    18 -13 7 -0.4
    17 -13 7 9.76
    16 -13 7 59.66
    15 -13 7 14.35
    14 -13 7 44.21
    13 -13 7 -4.73
    12 -13 7 10.19
    11 -13 7 42.7
    10 -13 7 75.32
    9 -13 7 -1.82
    8 -13 7 42.76
    7 -13 7 25.7
    6 -13 7 5.61
    5 -13 7 4.24
    4 -13 7 19.41
    3 -13 7 4.98
    2 -13 7 57.84
    1 -13 7 7.8
    0 -13 7 -0.68
    0 -14 7 -1.02
    1 -14 7 35.7
    2 -14 7 -1.59
    3 -14 7 -3.53
    4 -14 7 1.94
    5 -14 7 1.05
    6 -14 7 0.91
    7 -14 7 -0.14
    8 -14 7 1.11
    9 -14 7 0.48
    10 -14 7 4.75
    11 -14 7 8.06
    12 -14 7 2.93
    13 -14 7 2.48
    14 -14 7 10.19
    15 -14 7 7.12
    16 -14 7 -4.44
    17 -14 7 -2.59
    15 -15 7 33.48
    14 -15 7 56.76
    13 -15 7 18.36
    12 -15 7 2.16
    11 -15 7 35.3
    10 -15 7 127.01
    9 -15 7 57.1
    8 -15 7 119.87
    7 -15 7 9.14
    6 -15 7 8.65
    5 -15 7 37.06
    4 -15 7 133.85
    3 -15 7 7
    2 -15 7 163.11
    1 -15 7 22.92
    0 -15 7 4.3
    0 -16 7 7.97
    1 -16 7 226.96
    2 -16 7 19.3
    3 -16 7 5.61
    4 -16 7 1.99
    5 -16 7 172.19
    6 -16 7 90.78
    7 -16 7 136.18
    8 -16 7 23.43
    9 -16 7 5.52
    10 -16 7 35.24
    11 -16 7 81.27
    12 -16 7 45.57
    13 -16 7 81.7
    14 -16 7 0.8
    12 -17 7 3.99
    11 -17 7 9.56
    10 -17 7 17.99
    9 -17 7 8.45
    8 -17 7 0.17
    7 -17 7 1.08
    6 -17 7 2.5
    5 -17 7 1.25
    4 -17 7 -0.71
    3 -17 7 0.68
    2 -17 7 -1.39
    1 -17 7 7.09
    0 -17 7 0.17
    0 -18 7 54.34
    1 -18 7 72.36
    2 -18 7 8.63
    3 -18 7 2.96
    4 -18 7 22.69
    5 -18 7 69.23
    6 -18 7 33.36
    7 -18 7 36.09
    8 -18 7 0.6
    9 -18 7 -1.39
    5 -19 7 3.56
    4 -19 7 58.41
    3 -19 7 6.26
    2 -19 7 61.86
    1 -19 7 2.33
    0 -19 7 -2.5
    0 0 8 2525.26
    1 0 8 289.67
    2 0 8 69.49
    3 0 8 29.6
    4 0 8 778.97
    5 0 8 420.81
    6 0 8 561.6
    7 0 8 134.22
    8 0 8 19.87
    9 0 8 48.71
    10 0 8 266.84
    11 0 8 9.76
    12 0 8 101.91
    13 0 8 59.01
    14 0 8 23.09
    15 0 8 1.39
    16 0 8 65.78
    17 0 8 82.35
    18 0 8 282.24
    19 0 8 36.01
    20 0 8 76.06
    21 0 8 13.04
    22 0 8 33.82
    23 0 8 27.04
    23 -1 8 19.76
    22 -1 8 13.81
    21 -1 8 76.49
    20 -1 8 6.43
    19 -1 8 18.96
    18 -1 8 2.53
    17 -1 8 22.89
    16 -1 8 9.19
    15 -1 8 145.66
    14 -1 8 37.52
    13 -1 8 7.37
    12 -1 8 0.11
    11 -1 8 46.83
    10 -1 8 180.64
    9 -1 8 20.35
    8 -1 8 0.65
    7 -1 8 64.16
    6 -1 8 14.15
    5 -1 8 3.79
    4 -1 8 15.09
    3 -1 8 269.6
    2 -1 8 13.07
    1 -1 8 81.01
    0 -1 8 1.96
    0 -2 8 255.34
    1 -2 8 36.52
    2 -2 8 24.99
    3 -2 8 7.37
    4 -2 8 60.03
    5 -2 8 65.13
    6 -2 8 84.97
    7 -2 8 42.93
    8 -2 8 26.5
    9 -2 8 9.19
    10 -2 8 3.96
    11 -2 8 2.42
    12 -2 8 2.25
    13 -2 8 4.3
    14 -2 8 11.78
    15 -2 8 19.04
    16 -2 8 11.9
    17 -2 8 21.95
    18 -2 8 54.6
    19 -2 8 0
    20 -2 8 3.67
    21 -2 8 -2.9
    22 -2 8 0.77
    23 -2 8 2.19
    23 -3 8 41.39
    22 -3 8 18.39
    21 -3 8 99.32
    20 -3 8 27.78
    19 -3 8 40.45
    18 -3 8 4.21
    17 -3 8 68.32
    16 -3 8 73.7
    15 -3 8 245.43
    14 -3 8 19.16
    13 -3 8 3.42
    12 -3 8 87.39
    11 -3 8 90.92
    10 -3 8 88.44
    9 -3 8 318.31
    8 -3 8 1.76
    7 -3 8 89.5
    6 -3 8 7.09
    5 -3 8 68.57
    4 -3 8 21.01
    3 -3 8 497.58
    2 -3 8 -0.68
    1 -3 8 248.14
    0 -3 8 4.55
    0 -4 8 1240.94
    1 -4 8 130.23
    2 -4 8 206.06
    3 -4 8 24.62
    4 -4 8 404.78
    5 -4 8 79.36
    6 -4 8 451.07
    7 -4 8 75.12
    8 -4 8 5.18
    9 -4 8 -4.64
    10 -4 8 122.4
    11 -4 8 26.56
    12 -4 8 181.27
    13 -4 8 22.09
    14 -4 8 35.53
    15 -4 8 0.43
    16 -4 8 39.11
    17 -4 8 50.73
    18 -4 8 164.7
    19 -4 8 19.67
    20 -4 8 49.56
    21 -4 8 4.61
    22 -4 8 33.31
    22 -5 8 -0.97
    21 -5 8 9.91
    20 -5 8 7.91
    19 -5 8 3.27
    18 -5 8 4.64
    17 -5 8 7.14
    16 -5 8 -1.99
    15 -5 8 -0.88
    14 -5 8 4.78
    13 -5 8 6.77
    12 -5 8 22.12
    11 -5 8 31.97
    10 -5 8 -3.67
    9 -5 8 1.31
    8 -5 8 52.49
    7 -5 8 44.38
    6 -5 8 33.16
    5 -5 8 3.53
    4 -5 8 9.14
    3 -5 8 76.15
    2 -5 8 70.97
    1 -5 8 42.93
    0 -5 8 3.87
    0 -6 8 342.9
    1 -6 8 127.67
    2 -6 8 108.28
    3 -6 8 7.6
    4 -6 8 3.9
    5 -6 8 59.61
    6 -6 8 378.74
    7 -6 8 189.18
    8 -6 8 204.44
    9 -6 8 3.05
    10 -6 8 90.81
    11 -6 8 109.25
    12 -6 8 205.84
    13 -6 8 33.93
    14 -6 8 17.76
    15 -6 8 23.23
    16 -6 8 111.1
    17 -6 8 103.7
    18 -6 8 119.39
    19 -6 8 10.36
    20 -6 8 -0.17
    21 -6 8 23.6
    22 -6 8 14.66
    21 -7 8 90.83
    20 -7 8 16.79
    19 -7 8 35.67
    18 -7 8 0.68
    17 -7 8 68.66
    16 -7 8 55.08
    15 -7 8 310.25
    14 -7 8 32.76
    13 -7 8 36.04
    12 -7 8 3.73
    11 -7 8 66.47
    10 -7 8 55.22
    9 -7 8 268.29
    8 -7 8 89.67
    7 -7 8 137.92
    6 -7 8 -1.28
    5 -7 8 79.08
    4 -7 8 210.02
    3 -7 8 473.22
    2 -7 8 78.65
    1 -7 8 181.64
    0 -7 8 -3.73
    0 -8 8 302.19
    1 -8 8 75.15
    2 -8 8 10.59
    3 -8 8 16.03
    4 -8 8 180.93
    5 -8 8 7.77
    6 -8 8 51.81
    7 -8 8 2.73
    8 -8 8 17.53
    9 -8 8 -2.62
    10 -8 8 59.21
    11 -8 8 14.8
    12 -8 8 27.27
    13 -8 8 4.13
    14 -8 8 24.28
    15 -8 8 22.94
    16 -8 8 13.95
    17 -8 8 -3.93
    18 -8 8 34.3
    19 -8 8 30.49
    20 -8 8 30.91
    21 -8 8 3.36
    20 -9 8 1.37
    19 -9 8 6.03
    18 -9 8 0.74
    17 -9 8 1.76
    16 -9 8 7.77
    15 -9 8 67.26
    14 -9 8 16.71
    13 -9 8 10.53
    12 -9 8 4.3
    11 -9 8 75.04
    10 -9 8 40.85
    9 -9 8 83.23
    8 -9 8 35.35
    7 -9 8 24.59
    6 -9 8 20.69
    5 -9 8 55.25
    4 -9 8 8
    3 -9 8 2.9
    2 -9 8 10.13
    1 -9 8 4.81
    0 -9 8 1.68
    0 -10 8 524.03
    1 -10 8 72.3
    2 -10 8 108.97
    3 -10 8 -1.91
    4 -10 8 51.15
    5 -10 8 116.94
    6 -10 8 293.71
    7 -10 8 27.18
    8 -10 8 119.04
    9 -10 8 4.53
    10 -10 8 87.85
    11 -10 8 52.97
    12 -10 8 300.68
    13 -10 8 47.82
    14 -10 8 30.06
    15 -10 8 10.13
    16 -10 8 49.42
    17 -10 8 18.25
    18 -10 8 86.34
    19 -10 8 13.58
    18 -11 8 12.55
    17 -11 8 6.35
    16 -11 8 2.9
    15 -11 8 153.89
    14 -11 8 70.88
    13 -11 8 76.69
    12 -11 8 15.83
    11 -11 8 47.25
    10 -11 8 89.24
    9 -11 8 228.92
    8 -11 8 156.7
    7 -11 8 40.82
    6 -11 8 18.36
    5 -11 8 157.5
    4 -11 8 69.71
    3 -11 8 188.56
    2 -11 8 100.46
    1 -11 8 5.04
    0 -11 8 0.4
    0 -12 8 43.18
    1 -12 8 2.79
    2 -12 8 8.11
    3 -12 8 -2.53
    4 -12 8 4.13
    5 -12 8 14.97
    6 -12 8 3.07
    7 -12 8 3.27
    8 -12 8 3.79
    9 -12 8 15.31
    10 -12 8 3.16
    11 -12 8 11.36
    12 -12 8 -9.34
    13 -12 8 4.78
    14 -12 8 -0.34
    15 -12 8 1.99
    16 -12 8 6.95
    17 -12 8 6.38
    16 -13 8 14.8
    15 -13 8 130.23
    14 -13 8 40.02
    13 -13 8 37.69
    12 -13 8 1.39
    11 -13 8 45.8
    10 -13 8 17.91
    9 -13 8 194.68
    8 -13 8 19.87
    7 -13 8 2.82
    6 -13 8 -0.46
    5 -13 8 103.53
    4 -13 8 9.88
    3 -13 8 89.72
    2 -13 8 9.45
    1 -13 8 30
    0 -13 8 -2.36
    0 -14 8 84.29
    1 -14 8 13.64
    2 -14 8 58.21
    3 -14 8 2.5
    4 -14 8 9.48
    5 -14 8 2.7
    6 -14 8 173.21
    7 -14 8 27.41
    8 -14 8 110.02
    9 -14 8 2.39
    10 -14 8 35.24
    11 -14 8 16.88
    12 -14 8 239.94
    13 -14 8 41.22
    14 -14 8 25.85
    15 -14 8 11.61
    13 -15 8 26.5
    12 -15 8 11.22
    11 -15 8 10.59
    10 -15 8 10.73
    9 -15 8 90.38
    8 -15 8 22.8
    7 -15 8 8.28
    6 -15 8 -5.27
    5 -15 8 50.61
    4 -15 8 11.64
    3 -15 8 25.76
    2 -15 8 -3.13
    1 -15 8 2.31
    0 -15 8 6.21
    0 -16 8 33.33
    1 -16 8 -1.91
    2 -16 8 9.54
    3 -16 8 0.51
    4 -16 8 2.11
    5 -16 8 -6.38
    6 -16 8 27.78
    7 -16 8 11.98
    8 -16 8 16.97
    9 -16 8 12.18
    10 -16 8 0.97
    11 -16 8 4.67
    9 -17 8 121.66
    8 -17 8 67.92
    7 -17 8 29.26
    6 -17 8 -1.51
    5 -17 8 48.02
    4 -17 8 61.69
    3 -17 8 167.61
    2 -17 8 44.66
    1 -17 8 18.62
    0 -17 8 5.47
    0 -18 8 14.83
    1 -18 8 5.58
    2 -18 8 4.24
    3 -18 8 4.27
    4 -18 8 2.13
    5 -18 8 3.93
    0 0 9 3.73
    1 0 9 -3.64
    2 0 9 4.3
    3 0 9 -0.77
    4 0 9 0.43
    5 0 9 0.11
    6 0 9 0.23
    7 0 9 0.6
    8 0 9 -10.08
    9 0 9 -3.81
    10 0 9 4.95
    11 0 9 0
    12 0 9 -3.67
    13 0 9 2.39
    14 0 9 3.36
    15 0 9 -0.77
    16 0 9 -4.1
    17 0 9 0.17
    18 0 9 0.68
    19 0 9 -4.61
    20 0 9 -4.41
    21 0 9 -4.98
    21 -1 9 6.52
    20 -1 9 112.75
    19 -1 9 32.45
    18 -1 9 -3.07
    17 -1 9 5.72
    16 -1 9 72.96
    15 -1 9 23.2
    14 -1 9 224.57
    13 -1 9 120.13
    12 -1 9 4.07
    11 -1 9 -2.5
    10 -1 9 207.06
    9 -1 9 218.5
    8 -1 9 202.62
    7 -1 9 75.75
    6 -1 9 10.65
    5 -1 9 52.69
    4 -1 9 346.23
    3 -1 9 352.01
    2 -1 9 128.75
    1 -1 9 28.15
    0 -1 9 -2.99
    0 -2 9 47.4
    1 -2 9 162.82
    2 -2 9 44.09
    3 -2 9 2.39
    4 -2 9 99.2
    5 -2 9 29.95
    6 -2 9 108.45
    7 -2 9 202.02
    8 -2 9 327.19
    9 -2 9 106.38
    10 -2 9 9.99
    11 -2 9 267.24
    12 -2 9 207.86
    13 -2 9 305.38
    14 -2 9 14.52
    15 -2 9 26.64
    16 -2 9 29.38
    17 -2 9 186.68
    18 -2 9 43.75
    19 -2 9 124.99
    20 -2 9 -2.02
    21 -2 9 -2.48
    21 -3 9 -0.77
    20 -3 9 14.55
    19 -3 9 3.36
    18 -3 9 3.76
    17 -3 9 6.06
    16 -3 9 31.08
    15 -3 9 73.56
    14 -3 9 18.76
    13 -3 9 13.01
    12 -3 9 0.14
    11 -3 9 68.92
    10 -3 9 8.34
    9 -3 9 63.62
    8 -3 9 29.8
    7 -3 9 -6.6
    6 -3 9 16.65
    5 -3 9 90.61
    4 -3 9 14.49
    3 -3 9 13.09
    2 -3 9 72.59
    1 -3 9 24.85
    0 -3 9 1.85
    0 -4 9 1.99
    1 -4 9 30.12
    2 -4 9 16.82
    3 -4 9 8.43
    4 -4 9 0.23
    5 -4 9 162.11
    6 -4 9 2.48
    7 -4 9 101.48
    8 -4 9 2.7
    9 -4 9 2.16
    10 -4 9 6.38
    11 -4 9 23.51
    12 -4 9 4.3
    13 -4 9 101.77
    14 -4 9 2.96
    15 -4 9 3.53
    16 -4 9 3.19
    17 -4 9 15.09
    18 -4 9 26.02
    19 -4 9 29.38
    20 -4 9 36.89
    21 -4 9 0.97
    20 -5 9 129.98
    19 -5 9 31.8
    18 -5 9 -2.96
    17 -5 9 4.55
    16 -5 9 208.23
    15 -5 9 117.85
    14 -5 9 208.31
    13 -5 9 61.97
    12 -5 9 3.67
    11 -5 9 11.64
    10 -5 9 296.93
    9 -5 9 69.49
    8 -5 9 331.77
    7 -5 9 65.02
    6 -5 9 4.7
    5 -5 9 61.69
    4 -5 9 357.82
    3 -5 9 145.86
    2 -5 9 402.68
    1 -5 9 3.53
    0 -5 9 -2.85
    0 -6 9 13.92
    1 -6 9 142.07
    2 -6 9 11.64
    3 -6 9 21.12
    4 -6 9 19.56
    5 -6 9 100.88
    6 -6 9 22.2
    7 -6 9 81.98
    8 -6 9 43.1
    9 -6 9 -5.44
    10 -6 9 13.24
    11 -6 9 164.56
    12 -6 9 107.12
    13 -6 9 134.07
    14 -6 9 -3.7
    15 -6 9 0
    16 -6 9 80.5
    17 -6 9 106.66
    18 -6 9 29.04
    19 -6 9 55.85
    20 -6 9 1.91
    20 -7 9 4.5
    19 -7 9 5.29
    18 -7 9 -5.81
    17 -7 9 0.51
    16 -7 9 -0.34
    15 -7 9 -2.28
    14 -7 9 11.87
    13 -7 9 15.31
    12 -7 9 2.22
    11 -7 9 -1.17
    10 -7 9 4.07
    9 -7 9 -3.96
    8 -7 9 4.81
    7 -7 9 34.44
    6 -7 9 1.79
    5 -7 9 8.31
    4 -7 9 60.8
    3 -7 9 177.63
    2 -7 9 11.56
    1 -7 9 26.53
    0 -7 9 -6.03
    0 -8 9 72.84
    1 -8 9 172.19
    2 -8 9 8.71
    3 -8 9 3.05
    4 -8 9 -1.28
    5 -8 9 149.67
    6 -8 9 48.76
    7 -8 9 160.04
    8 -8 9 29.63
    9 -8 9 24.14
    10 -8 9 11.44
    11 -8 9 179.42
    12 -8 9 37.32
    13 -8 9 164.39
    14 -8 9 14.49
    15 -8 9 2.53
    16 -8 9 -2.08
    17 -8 9 32.17
    18 -8 9 29.41
    19 -8 9 33.76
    18 -9 9 2.31
    17 -9 9 39.14
    16 -9 9 84.66
    15 -9 9 46
    14 -9 9 142.47
    13 -9 9 3.73
    12 -9 9 -1.74
    11 -9 9 -0.46
    10 -9 9 157.42
    9 -9 9 24.25
    8 -9 9 194.14
    7 -9 9 23.26
    6 -9 9 3.99
    5 -9 9 11.53
    4 -9 9 249.73
    3 -9 9 68.37
    2 -9 9 240.37
    1 -9 9 38.77
    0 -9 9 0.65
    0 -10 9 57.22
    1 -10 9 23.66
    2 -10 9 11.39
    3 -10 9 9
    4 -10 9 9.08
    5 -10 9 7.2
    6 -10 9 24.51
    7 -10 9 53.2
    8 -10 9 21.98
    9 -10 9 1.05
    10 -10 9 18.96
    11 -10 9 16.88
    12 -10 9 31.88
    13 -10 9 6.89
    14 -10 9 8.48
    15 -10 9 0.54
    16 -10 9 33.68
    17 -10 9 10.28
    17 -11 9 5.89
    16 -11 9 15
    15 -11 9 -2.76
    14 -11 9 33.13
    13 -11 9 4.36
    12 -11 9 11.87
    11 -11 9 3.81
    10 -11 9 40.19
    9 -11 9 23.2
    8 -11 9 46.43
    7 -11 9 36.32
    6 -11 9 3.13
    5 -11 9 5.47
    4 -11 9 128.18
    3 -11 9 72.25
    2 -11 9 87.85
    1 -11 9 37.03
    0 -11 9 -7.71
    0 -12 9 82.61
    1 -12 9 201.34
    2 -12 9 30.06
    3 -12 9 2.56
    4 -12 9 81.01
    5 -12 9 96.24
    6 -12 9 91.12
    7 -12 9 136.18
    8 -12 9 4.18
    9 -12 9 7.23
    10 -12 9 30.6
    11 -12 9 162.77
    12 -12 9 50.93
    13 -12 9 118.08
    14 -12 9 3.53
    15 -12 9 6.12
    14 -13 9 8.28
    13 -13 9 4.7
    12 -13 9 7.89
    11 -13 9 -3.22
    10 -13 9 17.88
    9 -13 9 4.47
    8 -13 9 63.45
    7 -13 9 3.16
    6 -13 9 10.48
    5 -13 9 0.31
    4 -13 9 18.08
    3 -13 9 -3.16
    2 -13 9 78.85
    1 -13 9 -0.94
    0 -13 9 1.25
    0 -14 9 3.96
    1 -14 9 24.42
    2 -14 9 4.81
    3 -14 9 -0.17
    4 -14 9 0.34
    5 -14 9 15.91
    6 -14 9 2.73
    7 -14 9 -1.05
    8 -14 9 3.19
    9 -14 9 3.05
    10 -14 9 -5.32
    11 -14 9 5.24
    12 -14 9 2.68
    13 -14 9 12.13
    11 -15 9 14.06
    10 -15 9 64.3
    9 -15 9 3.19
    8 -15 9 68.2
    7 -15 9 6.75
    6 -15 9 -2.33
    5 -15 9 3.9
    4 -15 9 99.15
    3 -15 9 47.57
    2 -15 9 138.83
    1 -15 9 12.84
    0 -15 9 2.59
    0 -16 9 159.41
    1 -16 9 110.31
    2 -16 9 9.34
    3 -16 9 -0.74
    4 -16 9 80.3
    5 -16 9 81.38
    6 -16 9 42.61
    7 -16 9 117.45
    8 -16 9 2.5
    5 -17 9 2.73
    4 -17 9 1.17
    3 -17 9 7.54
    2 -17 9 6.55
    1 -17 9 8.26
    0 -17 9 1.34
    0 0 10 242.76
    1 0 10 335.56
    2 0 10 120.07
    3 0 10 71.36
    4 0 10 11.7
    5 0 10 281.87
    6 0 10 414.18
    7 0 10 165.07
    8 0 10 241.9
    9 0 10 31.74
    10 0 10 70.79
    11 0 10 199.18
    12 0 10 202.31
    13 0 10 79.99
    14 0 10 22.66
    15 0 10 36.95
    16 0 10 125.56
    17 0 10 60.06
    18 0 10 189.38
    19 0 10 7.69
    20 0 10 21.63
    20 -1 10 3.13
    19 -1 10 16.74
    18 -1 10 -4.9
    17 -1 10 0.34
    16 -1 10 36.15
    15 -1 10 98.49
    14 -1 10 29.41
    13 -1 10 76.66
    12 -1 10 1.31
    11 -1 10 78.65
    10 -1 10 23.97
    9 -1 10 271.96
    8 -1 10 29.46
    7 -1 10 -1.02
    6 -1 10 14.46
    5 -1 10 123.4
    4 -1 10 68.94
    3 -1 10 3.84
    2 -1 10 0.11
    1 -1 10 20.92
    0 -1 10 6.4
    0 -2 10 42.36
    1 -2 10 69.14
    2 -2 10 3.99
    3 -2 10 5.95
    4 -2 10 30.06
    5 -2 10 62.48
    6 -2 10 63.14
    7 -2 10 1.94
    8 -2 10 12.13
    9 -2 10 16.08
    10 -2 10 20.52
    11 -2 10 -3.27
    12 -2 10 -3.07
    13 -2 10 5.01
    14 -2 10 5.47
    15 -2 10 8.4
    16 -2 10 3.5
    17 -2 10 7.12
    18 -2 10 8.8
    19 -2 10 2.62
    20 -2 10 1.17
    19 -3 10 21.78
    18 -3 10 3.81
    17 -3 10 44.04
    16 -3 10 66.87
    15 -3 10 129.43
    14 -3 10 27.16
    13 -3 10 57.5
    12 -3 10 3.42
    11 -3 10 124.62
    10 -3 10 34.61
    9 -3 10 504.67
    8 -3 10 18.53
    7 -3 10 29.09
    6 -3 10 34.81
    5 -3 10 86.39
    4 -3 10 4.21
    3 -3 10 161.46
    2 -3 10 6.83
    1 -3 10 17.36
    0 -3 10 2.9
    0 -4 10 109.39
    1 -4 10 88.56
    2 -4 10 128.01
    3 -4 10 22.26
    4 -4 10 1.25
    5 -4 10 74.52
    6 -4 10 349.76
    7 -4 10 54.51
    8 -4 10 242.22
    9 -4 10 -0.28
    10 -4 10 64.7
    11 -4 10 139.11
    12 -4 10 341.62
    13 -4 10 25.88
    14 -4 10 26.39
    15 -4 10 14.38
    16 -4 10 90.21
    17 -4 10 36.07
    18 -4 10 92.29
    19 -4 10 9.88
    19 -5 10 10.39
    18 -5 10 20.04
    17 -5 10 -3.42
    16 -5 10 1.39
    15 -5 10 52.18
    14 -5 10 10.25
    13 -5 10 23.14
    12 -5 10 15.74
    11 -5 10 38.51
    10 -5 10 -5.21
    9 -5 10 35.18
    8 -5 10 17.39
    7 -5 10 25.16
    6 -5 10 4.92
    5 -5 10 70.6
    4 -5 10 40.76
    3 -5 10 0.77
    2 -5 10 3.93
    1 -5 10 -0.37
    0 -5 10 3.64
    0 -6 10 72.96
    1 -6 10 205.41
    2 -6 10 12.35
    3 -6 10 40.48
    4 -6 10 52.41
    5 -6 10 75.72
    6 -6 10 191.35
    7 -6 10 42.1
    8 -6 10 14.83
    9 -6 10 10.25
    10 -6 10 48.39
    11 -6 10 86.74
    12 -6 10 78.54
    13 -6 10 13.49
    14 -6 10 28.49
    15 -6 10 10.42
    16 -6 10 17.65
    17 -6 10 37.94
    18 -6 10 49.08
    18 -7 10 4.04
    17 -7 10 32.76
    16 -7 10 28.84
    15 -7 10 140.91
    14 -7 10 48.59
    13 -7 10 61.66
    12 -7 10 1.11
    11 -7 10 58.84
    10 -7 10 55.57
    9 -7 10 322.18
    8 -7 10 18.73
    7 -7 10 41.13
    6 -7 10 4.47
    5 -7 10 68.52
    4 -7 10 38.4
    3 -7 10 102.65
    2 -7 10 75.95
    1 -7 10 49.87
    0 -7 10 0.26
    0 -8 10 25.45
    1 -8 10 7.17
    2 -8 10 14.52
    3 -8 10 10.87
    4 -8 10 2.25
    5 -8 10 13.09
    6 -8 10 38.83
    7 -8 10 0.6
    8 -8 10 14.66
    9 -8 10 4.13
    10 -8 10 10.76
    11 -8 10 1.28
    12 -8 10 96.36
    13 -8 10 -4.38
    14 -8 10 13.18
    15 -8 10 1.79
    16 -8 10 11.24
    17 -8 10 6.86
    16 -9 10 17.79
    15 -9 10 2.76
    14 -9 10 1.25
    13 -9 10 3.47
    12 -9 10 3.22
    11 -9 10 -0.48
    10 -9 10 -3.7
    9 -9 10 -0.31
    8 -9 10 10.65
    7 -9 10 33.82
    6 -9 10 1.94
    5 -9 10 4.41
    4 -9 10 15.57
    3 -9 10 46.17
    2 -9 10 -1.99
    1 -9 10 18.84
    0 -9 10 2.28
    0 -10 10 415.49
    1 -10 10 113.81
    2 -10 10 64.93
    3 -10 10 6.6
    4 -10 10 102.9
    5 -10 10 105.27
    6 -10 10 179.14
    7 -10 10 32.22
    8 -10 10 3.19
    9 -10 10 0
    10 -10 10 43.61
    11 -10 10 39.48
    12 -10 10 55.82
    13 -10 10 30.77
    14 -10 10 34.36
    15 -10 10 3.22
    14 -11 10 64.67
    13 -11 10 21.26
    12 -11 10 3.25
    11 -11 10 20.61
    10 -11 10 32.76
    9 -11 10 70.31
    8 -11 10 62.88
    7 -11 10 14.86
    6 -11 10 0.65
    5 -11 10 35.72
    4 -11 10 75.29
    3 -11 10 109.76
    2 -11 10 48.68
    1 -11 10 26.42
    0 -11 10 -5.69
    0 -12 10 9.48
    1 -12 10 35.58
    2 -12 10 0.65
    3 -12 10 6.01
    4 -12 10 -0.65
    5 -12 10 21.01
    6 -12 10 2.68
    7 -12 10 3.9
    8 -12 10 7.4
    9 -12 10 3.67
    10 -12 10 -1.79
    11 -12 10 -3.84
    12 -12 10 -1.11
    13 -12 10 -1.34
    11 -13 10 2.08
    10 -13 10 23.43
    9 -13 10 46.37
    8 -13 10 40.22
    7 -13 10 29.35
    6 -13 10 -2.62
    5 -13 10 10.7
    4 -13 10 34.53
    3 -13 10 165.44
    2 -13 10 33.9
    1 -13 10 68.12
    0 -13 10 -3.19
    0 -14 10 278.37
    1 -14 10 9.31
    2 -14 10 65.44
    3 -14 10 -4.07
    4 -14 10 119.3
    5 -14 10 10.82
    6 -14 10 105.1
    7 -14 10 27.84
    8 -14 10 3.93
    9 -14 10 6.66
    10 -14 10 18.79
    7 -15 10 0.97
    6 -15 10 10.85
    5 -15 10 1.88
    4 -15 10 10.28
    3 -15 10 75.32
    2 -15 10 7.74
    1 -15 10 39.77
    0 -15 10 -0.74
    0 -16 10 2.11
    1 -16 10 12.72
    2 -16 10 7.74
    0 0 11 -1.48
    1 0 11 4.41
    2 0 11 -4.3
    3 0 11 1.08
    4 0 11 0.28
    5 0 11 -4.7
    6 0 11 2.53
    7 0 11 -2.85
    8 0 11 4.53
    9 0 11 1.94
    10 0 11 -3.96
    11 0 11 -3.76
    12 0 11 -0.48
    13 0 11 2.65
    14 0 11 4.75
    15 0 11 -2.11
    16 0 11 0.91
    17 0 11 -1.48
    18 0 11 -1.74
    18 -1 11 1.74
    17 -1 11 0.74
    16 -1 11 45.23
    15 -1 11 15.43
    14 -1 11 99.35
    13 -1 11 63.42
    12 -1 11 2.56
    11 -1 11 -0.94
    10 -1 11 116.74
    9 -1 11 75.12
    8 -1 11 76.46
    7 -1 11 99.06
    6 -1 11 11.53
    5 -1 11 4.73
    4 -1 11 159.21
    3 -1 11 317.76
    2 -1 11 156.53
    1 -1 11 159.78
    0 -1 11 2.13
    0 -2 11 65.96
    1 -2 11 142.87
    2 -2 11 10.45
    3 -2 11 9.42
    4 -2 11 79.68
    5 -2 11 249.05
    6 -2 11 34.81
    7 -2 11 291.66
    8 -2 11 -1.48
    9 -2 11 6.43
    10 -2 11 -0.91
    11 -2 11 78.96
    12 -2 11 39.17
    13 -2 11 102.65
    14 -2 11 25.25
    15 -2 11 -2.11
    16 -2 11 0
    17 -2 11 66.15
    17 -3 11 5.47
    16 -3 11 16.08
    15 -3 11 10.65
    14 -3 11 6.03
    13 -3 11 1.68
    12 -3 11 3.9
    11 -3 11 1.74
    10 -3 11 4.18
    9 -3 11 -0.31
    8 -3 11 20.87
    7 -3 11 10.16
    6 -3 11 -1
    5 -3 11 -0.14
    4 -3 11 56.19
    3 -3 11 26.33
    2 -3 11 97.89
    1 -3 11 -0.4
    0 -3 11 -0.68
    0 -4 11 10.93
    1 -4 11 17.99
    2 -4 11 8.48
    3 -4 11 36.92
    4 -4 11 -5.64
    5 -4 11 25.99
    6 -4 11 7.97
    7 -4 11 68.92
    8 -4 11 2.11
    9 -4 11 -2.45
    10 -4 11 -0.94
    11 -4 11 30.17
    12 -4 11 26.67
    13 -4 11 34.36
    14 -4 11 14.26
    15 -4 11 -3.42
    16 -4 11 2.02
    17 -4 11 7.63
    17 -5 11 -2.5
    16 -5 11 90.89
    15 -5 11 41.45
    14 -5 11 93.62
    13 -5 11 43.78
    12 -5 11 1.85
    11 -5 11 7.34
    10 -5 11 151.61
    9 -5 11 76.32
    8 -5 11 117.25
    7 -5 11 115.57
    6 -5 11 -2.65
    5 -5 11 3.19
    4 -5 11 164.28
    3 -5 11 265.42
    2 -5 11 307.03
    1 -5 11 121.75
    0 -5 11 3.1
    0 -6 11 94.11
    1 -6 11 105.89
    2 -6 11 4.78
    3 -6 11 -0.74
    4 -6 11 54.97
    5 -6 11 108.08
    6 -6 11 57.42
    7 -6 11 78.82
    8 -6 11 -4.53
    9 -6 11 4.61
    10 -6 11 12.98
    11 -6 11 126.3
    12 -6 11 15.68
    13 -6 11 42.13
    14 -6 11 18.5
    15 -6 11 -3.33
    16 -6 11 2.68
    15 -7 11 16.23
    14 -7 11 1.65
    13 -7 11 38.57
    12 -7 11 2.45
    11 -7 11 22.77
    10 -7 11 4.64
    9 -7 11 39.2
    8 -7 11 2.88
    7 -7 11 8.63
    6 -7 11 0.46
    5 -7 11 17.99
    4 -7 11 1.2
    3 -7 11 11.67
    2 -7 11 5.81
    1 -7 11 -1.02
    0 -7 11 0.14
    0 -8 11 32.71
    1 -8 11 89.9
    2 -8 11 2.13
    3 -8 11 -4.61
    4 -8 11 -1.39
    5 -8 11 131.06
    6 -8 11 51.12
    7 -8 11 59.61
    8 -8 11 44.89
    9 -8 11 0.34
    10 -8 11 0
    11 -8 11 62.34
    12 -8 11 72.93
    13 -8 11 44.61
    14 -8 11 18.02
    15 -8 11 2.5
    14 -9 11 38.66
    13 -9 11 9.19
    12 -9 11 -9.17
    11 -9 11 7.51
    10 -9 11 70.08
    9 -9 11 71.96
    8 -9 11 108.8
    7 -9 11 13.95
    6 -9 11 -5.55
    5 -9 11 7.74
    4 -9 11 116.97
    3 -9 11 84.29
    2 -9 11 122.32
    1 -9 11 33.02
    0 -9 11 1.11
    0 -10 11 63.39
    1 -10 11 3.42
    2 -10 11 -4.07
    3 -10 11 0.48
    4 -10 11 28.44
    5 -10 11 12.01
    6 -10 11 17.73
    7 -10 11 8.91
    8 -10 11 0.51
    9 -10 11 2.65
    10 -10 11 13.35
    11 -10 11 6.63
    12 -10 11 8.11
    13 -10 11 13.49
    11 -11 11 15.6
    10 -11 11 34.1
    9 -11 11 47.22
    8 -11 11 31.31
    7 -11 11 8.14
    6 -11 11 1.57
    5 -11 11 13.83
    4 -11 11 35.81
    3 -11 11 28.92
    2 -11 11 53.32
    1 -11 11 5.24
    0 -11 11 7.26
    0 -12 11 45.69
    1 -12 11 113.38
    2 -12 11 33.22
    3 -12 11 2.48
    4 -12 11 8.54
    5 -12 11 67.49
    6 -12 11 85.65
    7 -12 11 65.98
    8 -12 11 19.21
    9 -12 11 1.91
    10 -12 11 16.77
    7 -13 11 9.54
    6 -13 11 -0.57
    5 -13 11 24.62
    4 -13 11 24.96
    3 -13 11 0.37
    2 -13 11 33.45
    1 -13 11 6.58
    0 -13 11 3.64
    0 -14 11 6.83
    1 -14 11 13.09
    2 -14 11 0
    3 -14 11 4.98
    4 -14 11 1.94
    0 0 12 340.45
    1 0 12 215.37
    2 0 12 83.66
    3 0 12 14.69
    4 0 12 221.41
    5 0 12 200.46
    6 0 12 138.06
    7 0 12 137.46
    8 0 12 5.49
    9 0 12 18.9
    10 0 12 6.21
    11 0 12 84.52
    12 0 12 17.22
    13 0 12 28.86
    14 0 12 6.12
    15 0 12 11.41
    15 -1 12 8.2
    14 -1 12 -1.31
    13 -1 12 0.54
    12 -1 12 2.28
    11 -1 12 -0.34
    10 -1 12 24.57
    9 -1 12 1.48
    8 -1 12 0.97
    7 -1 12 58.01
    6 -1 12 2.5
    5 -1 12 1.71
    4 -1 12 8.4
    3 -1 12 164.02
    2 -1 12 50.81
    1 -1 12 64.45
    0 -1 12 1.2
    0 -2 12 37.72
    1 -2 12 30.37
    2 -2 12 8.94
    3 -2 12 0.46
    4 -2 12 14.77
    5 -2 12 56.59
    6 -2 12 20.64
    7 -2 12 1.59
    8 -2 12 18.53
    9 -2 12 20.04
    10 -2 12 1.85
    11 -2 12 3.81
    12 -2 12 15.06
    13 -2 12 2.19
    14 -2 12 -0.2
    15 -2 12 3.25
    15 -3 12 33.56
    14 -3 12 7.32
    13 -3 12 15.74
    12 -3 12 0.88
    11 -3 12 -1.22
    10 -3 12 21.49
    9 -3 12 104.75
    8 -3 12 51.64
    7 -3 12 96.27
    6 -3 12 10.79
    5 -3 12 38.29
    4 -3 12 25.76
    3 -3 12 424.77
    2 -3 12 29.23
    1 -3 12 59.04
    0 -3 12 0.77
    0 -4 12 378.85
    1 -4 12 62.14
    2 -4 12 35.67
    3 -4 12 3.59
    4 -4 12 107.89
    5 -4 12 57.67
    6 -4 12 151.27
    7 -4 12 82.61
    8 -4 12 1.82
    9 -4 12 -4.38
    10 -4 12 19.67
    11 -4 12 62.57
    12 -4 12 44.01
    13 -4 12 15.88
    14 -4 12 17.82
    14 -5 12 6.35
    13 -5 12 3.76
    12 -5 12 8.23
    11 -5 12 3.59
    10 -5 12 12.07
    9 -5 12 2.05
    8 -5 12 4.9
    7 -5 12 7.46
    6 -5 12 1.62
    5 -5 12 -0.17
    4 -5 12 6.72
    3 -5 12 28.21
    2 -5 12 12.3
    1 -5 12 29.69
    0 -5 12 -5.01
    0 -6 12 34.59
    1 -6 12 67.98
    2 -6 12 41.16
    3 -6 12 -2.9
    4 -6 12 -4.55
    5 -6 12 86.25
    6 -6 12 84.15
    7 -6 12 100.71
    8 -6 12 52.69
    9 -6 12 6.63
    10 -6 12 9.96
    11 -6 12 99.69
    12 -6 12 109.02
    13 -6 12 8.94
    12 -7 12 0.2
    11 -7 12 28.58
    10 -7 12 33.62
    9 -7 12 103.64
    8 -7 12 69.43
    7 -7 12 46.09
    6 -7 12 -1.37
    5 -7 12 58.92
    4 -7 12 65.5
    3 -7 12 153.89
    2 -7 12 55.45
    1 -7 12 46.4
    0 -7 12 0.83
    0 -8 12 99.03
    1 -8 12 4.55
    2 -8 12 1.02
    3 -8 12 -3.9
    4 -8 12 45.8
    5 -8 12 16.54
    6 -8 12 38.34
    7 -8 12 4.95
    8 -8 12 2.16
    9 -8 12 6.38
    10 -8 12 10.02
    11 -8 12 -8.91
    10 -9 12 -1.34
    9 -9 12 17.96
    8 -9 12 -5.35
    7 -9 12 -3.62
    6 -9 12 5.38
    5 -9 12 15.4
    4 -9 12 1.76
    3 -9 12 -2.28
    2 -9 12 -1.39
    1 -9 12 -2.93
    0 -9 12 0.68
    0 -10 12 64.11
    1 -10 12 43.13
    2 -10 12 37.55
    3 -10 12 -5.75
    4 -10 12 -3.25
    5 -10 12 73.01
    6 -10 12 85.23
    7 -10 12 62.2
    8 -10 12 35.41
    9 -10 12 3.64
    7 -11 12 5.78
    6 -11 12 0.57
    5 -11 12 20.72
    4 -11 12 44.83
    3 -11 12 56.59
    2 -11 12 67.24
    1 -11 12 8.11
    0 -11 12 2.39
    0 -12 12 3.25
    1 -12 12 3.44
    2 -12 12 3.64
    3 -12 12 0.97
    0 0 13 4.67
    1 0 13 1.17
    2 0 13 0.83
    3 0 13 -2.7
    4 0 13 -9.51
    5 0 13 4.78
    6 0 13 -1.22
    7 0 13 -2.65
    8 0 13 1.08
    9 0 13 7.43
    10 0 13 0.91
    11 0 13 -0.2
    12 0 13 1.54
    12 -1 13 8.88
    11 -1 13 12.64
    10 -1 13 24.79
    9 -1 13 117.73
    8 -1 13 59.47
    7 -1 13 6.32
    6 -1 13 7.63
    5 -1 13 65.22
    4 -1 13 46.74
    3 -1 13 73.07
    2 -1 13 37.43
    1 -1 13 20.58
    0 -1 13 -1.17
    0 -2 13 61.66
    1 -2 13 169.57
    2 -2 13 42.84
    3 -2 13 25.28
    4 -2 13 6.66
    5 -2 13 122.12
    6 -2 13 38.54
    7 -2 13 48.96
    8 -2 13 57.42
    9 -2 13 1.45
    10 -2 13 -3.16
    11 -2 13 50.44
    11 -3 13 30.57
    10 -3 13 1.88
    9 -3 13 32.17
    8 -3 13 3.44
    7 -3 13 3.22
    6 -3 13 3.53
    5 -3 13 28.52
    4 -3 13 13.78
    3 -3 13 6.15
    2 -3 13 33.85
    1 -3 13 -4.75
    0 -3 13 -1.02
    0 -4 13 -0.34
    1 -4 13 16.99
    2 -4 13 -1.71
    3 -4 13 -3.99
    4 -4 13 6.8
    5 -4 13 29.55
    6 -4 13 -3.39
    7 -4 13 66.3
    8 -4 13 5.29
    9 -4 13 -0.74
    10 -4 13 5.29
    11 -4 13 26.81
    10 -5 13 47.54
    9 -5 13 86.65
    8 -5 13 82.84
    7 -5 13 37.43
    6 -5 13 -5.78
    5 -5 13 47.99
    4 -5 13 101.31
    3 -5 13 110.08
    2 -5 13 102.7
    1 -5 13 8.71
    0 -5 13 -5.38
    0 -6 13 59.66
    1 -6 13 59.01
    2 -6 13 14.57
    3 -6 13 0.37
    4 -6 13 -0.17
    5 -6 13 40.28
    6 -6 13 59.44
    7 -6 13 37.35
    8 -6 13 26.19
    9 -6 13 0.37
    8 -7 13 2.88
    7 -7 13 17.42
    6 -7 13 7.29
    5 -7 13 2.59
    4 -7 13 3.84
    3 -7 13 28.24
    2 -7 13 6.35
    1 -7 13 23.14
    0 -7 13 -2.9
    0 -8 13 80.44
    1 -8 13 62.94
    2 -8 13 9.85
    3 -8 13 8.4
    4 -8 13 33.22
    5 -8 13 48.08
    6 -8 13 5.75
    4 -9 13 82.38
    3 -9 13 45.72
    2 -9 13 37.89
    1 -9 13 12.15
    0 -9 13 -6.06
    0 0 14 8.34
    1 0 14 132.79
    2 0 14 14.69
    3 0 14 8.03
    4 0 14 9.59
    5 0 14 121.21
    6 0 14 30.46
    6 -1 14 -4.04
    5 -1 14 3.79
    4 -1 14 33.9
    3 -1 14 20.95
    2 -1 14 13.41
    1 -1 14 11.33
    0 -1 14 2.79
    0 -2 14 -2.25
    1 -2 14 3.16
    2 -2 14 4.3
    3 -2 14 -0.57
    4 -2 14 5.29
    5 -2 14 9.34
    6 -2 14 0.4
    5 -3 14 4.81
    4 -3 14 22.29
    3 -3 14 84.26
    2 -3 14 29.78
    1 -3 14 29.69
    0 -3 14 -5.07
    0 -4 14 24.11
    1 -4 14 45.37
    2 -4 14 15.23
    3 -4 14 2.88
    4 -4 14 -2.5
    2 -5 14 1.74
    1 -5 14 6.35
    0 -5 14 -3.64
_refine_special_details
;
Refinement of <i>F</i>^2^ against ALL reflections. The weighted <i>R</i>-factor
<i>wR</i> and goodness of fit <i>S</i> are based on <i>F</i>^2^, conventional
<i>R</i>-factors <i>R</i> are based on <i>F</i>, with <i>F</i> set to zero for
negative <i>F</i>^2^. The threshold expression of <i>F</i>^2^ >
\s(<i>F</i>^2^) is used only for calculating <i>R</i>-factors(gt) <i>etc</i>.
and is not relevant to the choice of reflections for refinement.
<i>R</i>-factors based on <i>F</i>^2^ are statistically about twice as large
as those based on <i>F</i>, and <i>R</i>- factors based on ALL data will be
even larger.
;
_reflns_number_total     4738
_reflns_number_gt     3297
_reflns_threshold_expression     I>2\s(I)
_refine_ls_structure_factor_coef     Fsqd
_refine_ls_matrix_type     full
_refine_ls_R_factor_all     0.0682
_refine_ls_R_factor_gt     0.0383
_refine_ls_wR_factor_gt     0.0755
_refine_ls_wR_factor_ref     0.0861
_refine_ls_goodness_of_fit_ref     1.029
_refine_ls_restrained_S_all     1.029
_refine_ls_number_reflns     4738
_refine_ls_number_parameters     340
_refine_ls_number_restraints     1
_refine_ls_hydrogen_treatment     mixed
_refine_ls_weighting_scheme     calc
_refine_ls_weighting_details
         'calc w=1/[\s^2^(Fo^2^)+(0.0322P)^2^+3.4175P] where P=(Fo^2^+2Fc^2^)/3'
_atom_sites_solution_hydrogens     geom
_atom_sites_solution_primary     direct
_atom_sites_solution_secondary     difmap
_refine_ls_shift/su_max     0.001
_refine_ls_shift/su_mean     0.000
_refine_diff_density_max     0.375
_refine_diff_density_min     -0.294
_refine_ls_extinction_method     'SHELXL97 (Sheldrick, 2008)'
_refine_ls_extinction_coef     0.00052(6)
_refine_ls_extinction_expression
                                    Fc^*^=kFc[1+0.001xFc^2^\l^3^/sin(2\q)]^-1/4^
loop_
    _atom_type_symbol
    _atom_type_description
    _atom_type_scat_dispersion_real
    _atom_type_scat_dispersion_imag
    _atom_type_scat_source
    C C 0.0033 0.0016 'International Tables Vol C Tables 4.2.6.8 and 6.1.1.4'
    H H 0.0000 0.0000 'International Tables Vol C Tables 4.2.6.8 and 6.1.1.4'
    O O 0.0106 0.0060 'International Tables Vol C Tables 4.2.6.8 and 6.1.1.4'
    S S 0.1246 0.1234 'International Tables Vol C Tables 4.2.6.8 and 6.1.1.4'
    Rh Rh -1.1178 0.9187 'International Tables Vol C Tables 4.2.6.8 and 6.1.1.4'
_computing_data_collection     'XSCANS (Siemens, 1994)'
_computing_cell_refinement     'XSCANS (Siemens, 1994)'
_computing_data_reduction     'XSCANS (Siemens, 1994)'
_computing_structure_solution     'SHELXS97 (Sheldrick, 2008)'
_computing_structure_refinement     'SHELXL97 (Sheldrick, 2008)'
_computing_molecular_graphics
;
OLEX2 (Dolomanov <i>et al.</i>, 2009)
;
_computing_publication_material
;
OLEX2 (Dolomanov <i>et al.</i>, 2009)
;
loop_
    _atom_site_type_symbol
    _atom_site_label
    _atom_site_fract_x
    _atom_site_fract_y
    _atom_site_fract_z
    _atom_site_U_iso_or_equiv
    _atom_site_adp_type
    _atom_site_calc_flag
    _atom_site_refinement_flags
    _atom_site_occupancy
    _atom_site_symmetry_multiplicity
    _atom_site_disorder_assembly
    _atom_site_disorder_group
    Rh Rh1 0.666388(12) 0.645607(15) 0.50870(2) 0.03433(11) Uani d . 1 1 . .
    S S1 0.65268(5) 0.82532(6) 0.52292(9) 0.0465(3) Uani d . 1 1 . .
    S S2 0.62414(6) 0.60927(6) 0.25074(9) 0.0538(3) Uani d . 1 1 . .
    O O1 0.62955(11) 0.75207(14) 0.5237(2) 0.0451(7) Uani d . 1 1 . .
    O O2 0.63499(15) 0.86471(18) 0.6196(3) 0.0677(10) Uani d . 1 1 . .
    O O3 0.71402(13) 0.82661(17) 0.5072(3) 0.0635(9) Uani d . 1 1 . .
    O O4 0.63324(16) 0.65843(16) 0.3441(2) 0.0660(10) Uani d . 1 1 . .
    O O5 0.67723(16) 0.57892(19) 0.2134(3) 0.0802(11) Uani d . 1 1 . .
    O O6 0.58036(17) 0.55830(19) 0.2723(3) 0.0822(11) Uani d . 1 1 . .
    O O7 0.74332(15) 0.6962(2) 0.4484(3) 0.0604(9) Uani d . 1 1 . .
    H H7A 0.736(2) 0.681(3) 0.384(5) 0.09(2) Uiso d . 1 1 . .
    H H7B 0.730(3) 0.753(4) 0.442(6) 0.17(3) Uiso d . 1 1 . .
    O O8 0.7836(2) 0.6195(3) 0.2870(4) 0.0896(15) Uani d . 1 1 . .
    H H8D 0.802(3) 0.632(4) 0.238(6) 0.13(3) Uiso d . 1 1 . .
    H H8E 0.754(3) 0.602(3) 0.252(5) 0.09(2) Uiso d . 1 1 . .
    C C1 0.6733(2) 0.5351(2) 0.5370(3) 0.0510(12) Uani d . 1 1 . .
    C C2 0.71567(19) 0.5703(2) 0.5983(4) 0.0505(11) Uani d . 1 1 . .
    C C3 0.68878(19) 0.6193(2) 0.6720(3) 0.0470(11) Uani d . 1 1 . .
    C C4 0.62904(18) 0.6102(2) 0.6596(3) 0.0482(11) Uani d . 1 1 . .
    C C5 0.6187(2) 0.5592(2) 0.5754(4) 0.0512(12) Uani d . 1 1 . .
    C C6 0.6836(3) 0.4784(3) 0.4526(4) 0.097(2) Uani d . 1 1 . .
    H H6A 0.7128 0.4937 0.4027 0.146 Uiso calc R 1 1 . .
    H H6B 0.6493 0.4697 0.4122 0.146 Uiso calc R 1 1 . .
    H H6C 0.6954 0.4355 0.4889 0.146 Uiso calc R 1 1 . .
    C C7 0.7786(2) 0.5599(4) 0.5867(5) 0.097(2) Uani d . 1 1 . .
    H H7C 0.7981 0.6007 0.6154 0.145 Uiso calc R 1 1 . .
    H H7D 0.7879 0.5539 0.5101 0.145 Uiso calc R 1 1 . .
    H H7E 0.7899 0.5183 0.6271 0.145 Uiso calc R 1 1 . .
    C C8 0.7184(3) 0.6679(3) 0.7509(4) 0.0870(19) Uani d . 1 1 . .
    H H8A 0.7038 0.7153 0.7424 0.130 Uiso calc R 1 1 . .
    H H8B 0.7584 0.6677 0.7358 0.130 Uiso calc R 1 1 . .
    H H8C 0.7119 0.6520 0.8251 0.130 Uiso calc R 1 1 . .
    C C9 0.5840(3) 0.6498(3) 0.7230(5) 0.098(2) Uani d . 1 1 . .
    H H9A 0.5486 0.6468 0.6841 0.147 Uiso calc R 1 1 . .
    H H9B 0.5950 0.6987 0.7303 0.147 Uiso calc R 1 1 . .
    H H9C 0.5799 0.6290 0.7949 0.147 Uiso calc R 1 1 . .
    C C10 0.5612(2) 0.5339(3) 0.5388(5) 0.091(2) Uani d . 1 1 . .
    H H10A 0.5641 0.5131 0.4666 0.136 Uiso calc R 1 1 . .
    H H10B 0.5354 0.5733 0.5366 0.136 Uiso calc R 1 1 . .
    H H10C 0.5474 0.4989 0.5899 0.136 Uiso calc R 1 1 . .
    C C11 0.62207(17) 0.8673(2) 0.4062(3) 0.0427(10) Uani d . 1 1 . .
    C C12 0.6297(2) 0.9397(2) 0.3923(4) 0.0576(12) Uani d . 1 1 . .
    H H12 0.6498 0.9656 0.4446 0.069 Uiso calc R 1 1 . .
    C C13 0.6074(2) 0.9732(3) 0.3013(4) 0.0639(14) Uani d . 1 1 . .
    H H13 0.6128 1.0219 0.2931 0.077 Uiso calc R 1 1 . .
    C C14 0.5773(2) 0.9366(3) 0.2217(4) 0.0554(12) Uani d . 1 1 . .
    C C15 0.5711(2) 0.8643(2) 0.2361(4) 0.0571(12) Uani d . 1 1 . .
    H H15 0.5512 0.8383 0.1834 0.068 Uiso calc R 1 1 . .
    C C16 0.59347(19) 0.8292(2) 0.3267(4) 0.0510(11) Uani d . 1 1 . .
    H H16 0.5892 0.7802 0.3338 0.061 Uiso calc R 1 1 . .
    C C17 0.5522(2) 0.9735(3) 0.1226(4) 0.0834(18) Uani d . 1 1 . .
    H H17A 0.5754 0.9641 0.0589 0.125 Uiso calc R 1 1 . .
    H H17B 0.5509 1.0238 0.1358 0.125 Uiso calc R 1 1 . .
    H H17C 0.5145 0.9561 0.1098 0.125 Uiso calc R 1 1 . .
    C C18 0.59902(19) 0.6660(2) 0.1437(3) 0.0475(11) Uani d . 1 1 . .
    C C19 0.63637(19) 0.7094(3) 0.0871(4) 0.0543(12) Uani d . 1 1 . .
    H H19 0.6749 0.7080 0.1035 0.065 Uiso calc R 1 1 . .
    C C20 0.6164(2) 0.7548(3) 0.0061(4) 0.0591(12) Uani d . 1 1 . .
    H H20 0.6419 0.7834 -0.0323 0.071 Uiso calc R 1 1 . .
    C C21 0.5590(2) 0.7586(3) -0.0189(4) 0.0584(12) Uani d . 1 1 . .
    C C22 0.5227(2) 0.7139(3) 0.0370(4) 0.0575(13) Uani d . 1 1 . .
    H H22 0.4842 0.7148 0.0200 0.069 Uiso calc R 1 1 . .
    C C23 0.54202(19) 0.6675(2) 0.1184(3) 0.0519(12) Uani d . 1 1 . .
    H H23 0.5167 0.6379 0.1553 0.062 Uiso calc R 1 1 . .
    C C24 0.5368(3) 0.8104(3) -0.1051(4) 0.0871(19) Uani d . 1 1 . .
    H H24A 0.5559 0.8024 -0.1739 0.131 Uiso calc R 1 1 . .
    H H24B 0.5437 0.8583 -0.0809 0.131 Uiso calc R 1 1 . .
    H H24C 0.4967 0.8034 -0.1147 0.131 Uiso calc R 1 1 . .
loop_
    _atom_site_aniso_label
    _atom_site_aniso_U_11
    _atom_site_aniso_U_22
    _atom_site_aniso_U_33
    _atom_site_aniso_U_12
    _atom_site_aniso_U_13
    _atom_site_aniso_U_23
    Rh1 0.03743(17) 0.03487(17) 0.03068(16) 0.00144(14) -0.00110(14) 0.00030(14)
    S1 0.0509(6) 0.0401(5) 0.0485(6) 0.0032(5) -0.0098(5) -0.0090(5)
    S2 0.0766(8) 0.0486(7) 0.0362(6) 0.0044(6) -0.0117(6) -0.0066(5)
    O1 0.0436(16) 0.0396(16) 0.0522(17) 0.0031(12) -0.0028(13) 0.0010(13)
    O2 0.092(3) 0.060(2) 0.0503(18) 0.0172(19) -0.0182(18) -0.0173(16)
    O3 0.0477(17) 0.0533(18) 0.090(2) -0.0023(15) -0.0137(18) -0.0075(19)
    O4 0.113(3) 0.049(2) 0.0358(16) 0.0138(19) -0.0241(17) -0.0100(14)
    O5 0.097(3) 0.080(3) 0.064(2) 0.035(2) -0.008(2) -0.0091(19)
    O6 0.118(3) 0.070(2) 0.059(2) -0.027(2) -0.018(2) 0.0126(18)
    O7 0.054(2) 0.055(2) 0.072(2) -0.0047(17) 0.0159(19) 0.0070(19)
    O8 0.087(3) 0.119(4) 0.063(3) 0.008(3) 0.025(3) -0.002(3)
    C1 0.084(4) 0.029(2) 0.040(2) 0.010(2) -0.006(2) 0.0060(17)
    C2 0.051(3) 0.054(3) 0.047(2) 0.009(2) -0.007(2) 0.015(2)
    C3 0.058(3) 0.049(3) 0.034(2) -0.010(2) -0.007(2) 0.0047(19)
    C4 0.051(3) 0.053(3) 0.040(2) 0.004(2) 0.014(2) 0.014(2)
    C5 0.055(3) 0.052(3) 0.047(3) -0.015(2) -0.011(2) 0.017(2)
    C6 0.184(7) 0.049(3) 0.058(3) 0.022(4) -0.008(4) -0.006(3)
    C7 0.059(4) 0.129(6) 0.102(5) 0.037(4) 0.003(3) 0.030(4)
    C8 0.126(5) 0.081(4) 0.054(3) -0.043(4) -0.034(3) 0.008(3)
    C9 0.103(5) 0.116(5) 0.075(4) 0.048(4) 0.046(4) 0.023(4)
    C10 0.080(4) 0.096(4) 0.097(4) -0.043(3) -0.039(3) 0.044(4)
    C11 0.043(2) 0.036(2) 0.049(2) -0.0010(19) 0.0031(19) -0.0045(19)
    C12 0.062(3) 0.047(3) 0.064(3) -0.008(2) -0.006(2) -0.010(2)
    C13 0.074(4) 0.043(3) 0.074(3) -0.002(3) 0.007(3) 0.014(3)
    C14 0.051(3) 0.065(3) 0.050(3) 0.002(3) 0.008(2) 0.011(2)
    C15 0.066(3) 0.057(3) 0.049(3) 0.001(2) -0.011(2) -0.003(2)
    C16 0.063(3) 0.034(2) 0.055(3) -0.003(2) -0.010(2) -0.008(2)
    C17 0.086(4) 0.091(4) 0.073(4) -0.006(3) 0.000(3) 0.034(3)
    C18 0.059(3) 0.054(3) 0.029(2) 0.002(2) -0.006(2) -0.0066(19)
    C19 0.045(3) 0.070(3) 0.047(3) -0.002(2) -0.006(2) -0.004(2)
    C20 0.065(3) 0.069(3) 0.043(3) -0.008(2) -0.002(2) 0.004(2)
    C21 0.077(3) 0.060(3) 0.038(2) 0.008(3) -0.008(2) -0.003(2)
    C22 0.052(3) 0.073(3) 0.047(3) 0.009(3) -0.014(2) -0.015(2)
    C23 0.055(3) 0.061(3) 0.040(2) -0.007(2) -0.001(2) -0.008(2)
    C24 0.112(5) 0.091(4) 0.059(3) 0.018(4) -0.021(3) 0.010(3)
_geom_special_details
;
All e.s.d.'s (except the e.s.d. in the dihedral angle between two l.s. planes)
are estimated using the full covariance matrix. The cell e.s.d.'s are taken
into account individually in the estimation of e.s.d.'s in distances, angles
and torsion angles; correlations between e.s.d.'s in cell parameters are only
used when they are defined by crystal symmetry. An approximate (isotropic)
treatment of cell e.s.d.'s is used for estimating e.s.d.'s involving l.s.
planes.
;
loop_
    _geom_bond_atom_site_label_1
    _geom_bond_atom_site_label_2
    _geom_bond_site_symmetry_2
    _geom_bond_distance
    _geom_bond_publ_flag
    Rh1 O1 . 2.190(3) ?
    Rh1 O4 . 2.155(3) ?
    Rh1 O7 . 2.173(3) ?
    Rh1 C1 . 2.113(4) ?
    Rh1 C2 . 2.129(4) ?
    Rh1 C3 . 2.106(4) ?
    Rh1 C4 . 2.135(4) ?
    Rh1 C5 . 2.135(4) ?
    S1 O1 . 1.482(3) ?
    S1 O2 . 1.447(3) ?
    S1 O3 . 1.457(3) ?
    S1 C11 . 1.773(4) ?
    S2 O4 . 1.476(3) ?
    S2 O5 . 1.447(4) ?
    S2 O6 . 1.432(4) ?
    S2 C18 . 1.781(4) ?
    O7 H7A . 0.85(5) ?
    O7 H7B . 1.11(8) ?
    O8 H8D . 0.77(8) ?
    O8 H8E . 0.88(6) ?
    C1 C2 . 1.410(6) ?
    C1 C5 . 1.439(6) ?
    C1 C6 . 1.498(6) ?
    C2 C3 . 1.431(6) ?
    C2 C7 . 1.501(6) ?
    C3 C4 . 1.425(6) ?
    C3 C8 . 1.495(6) ?
    C4 C5 . 1.422(6) ?
    C4 C9 . 1.506(6) ?
    C5 C10 . 1.501(6) ?
    C6 H6A . 0.9600 ?
    C6 H6B . 0.9600 ?
    C6 H6C . 0.9600 ?
    C7 H7C . 0.9600 ?
    C7 H7D . 0.9600 ?
    C7 H7E . 0.9600 ?
    C8 H8A . 0.9600 ?
    C8 H8B . 0.9600 ?
    C8 H8C . 0.9600 ?
    C9 H9A . 0.9600 ?
    C9 H9B . 0.9600 ?
    C9 H9C . 0.9600 ?
    C10 H10A . 0.9600 ?
    C10 H10B . 0.9600 ?
    C10 H10C . 0.9600 ?
    C11 C12 . 1.384(6) ?
    C11 C16 . 1.377(6) ?
    C12 H12 . 0.9300 ?
    C12 C13 . 1.373(6) ?
    C13 H13 . 0.9300 ?
    C13 C14 . 1.382(6) ?
    C14 C15 . 1.380(6) ?
    C14 C17 . 1.507(6) ?
    C15 H15 . 0.9300 ?
    C15 C16 . 1.386(6) ?
    C16 H16 . 0.9300 ?
    C17 H17A . 0.9600 ?
    C17 H17B . 0.9600 ?
    C17 H17C . 0.9600 ?
    C18 C19 . 1.382(6) ?
    C18 C23 . 1.377(6) ?
    C19 H19 . 0.9300 ?
    C19 C20 . 1.384(6) ?
    C20 H20 . 0.9300 ?
    C20 C21 . 1.387(7) ?
    C21 C22 . 1.377(7) ?
    C21 C24 . 1.523(6) ?
    C22 H22 . 0.9300 ?
    C22 C23 . 1.394(6) ?
    C23 H23 . 0.9300 ?
    C24 H24A . 0.9600 ?
    C24 H24B . 0.9600 ?
    C24 H24C . 0.9600 ?
loop_
    _geom_angle_atom_site_label_1
    _geom_angle_atom_site_label_2
    _geom_angle_atom_site_label_3
    _geom_angle_site_symmetry_1
    _geom_angle_site_symmetry_3
    _geom_angle
    _geom_angle_publ_flag
    O4 Rh1 O1 . . 80.25(11) ?
    O4 Rh1 O7 . . 86.66(15) ?
    O7 Rh1 O1 . . 87.57(13) ?
    C1 Rh1 O1 . . 156.42(15) ?
    C1 Rh1 O4 . . 106.75(14) ?
    C1 Rh1 O7 . . 114.93(17) ?
    C1 Rh1 C2 . . 38.81(17) ?
    C1 Rh1 C4 . . 65.50(17) ?
    C1 Rh1 C5 . . 39.60(17) ?
    C2 Rh1 O1 . . 141.46(15) ?
    C2 Rh1 O4 . . 138.06(15) ?
    C2 Rh1 O7 . . 90.48(16) ?
    C2 Rh1 C4 . . 65.18(17) ?
    C2 Rh1 C5 . . 65.60(17) ?
    C3 Rh1 O1 . . 103.66(15) ?
    C3 Rh1 O4 . . 170.43(15) ?
    C3 Rh1 O7 . . 102.12(16) ?
    C3 Rh1 C1 . . 66.24(16) ?
    C3 Rh1 C2 . . 39.49(16) ?
    C3 Rh1 C4 . . 39.27(16) ?
    C3 Rh1 C5 . . 66.26(16) ?
    C4 Rh1 O1 . . 92.95(14) ?
    C4 Rh1 O4 . . 132.68(17) ?
    C4 Rh1 O7 . . 140.18(17) ?
    C4 Rh1 C5 . . 38.89(17) ?
    C5 Rh1 O1 . . 117.19(16) ?
    C5 Rh1 O4 . . 104.17(15) ?
    C5 Rh1 O7 . . 154.07(17) ?
    O1 S1 C11 . . 105.65(18) ?
    O2 S1 O1 . . 111.4(2) ?
    O2 S1 O3 . . 112.5(2) ?
    O2 S1 C11 . . 107.48(19) ?
    O3 S1 O1 . . 112.37(17) ?
    O3 S1 C11 . . 107.0(2) ?
    O4 S2 C18 . . 103.32(18) ?
    O5 S2 O4 . . 111.2(2) ?
    O5 S2 C18 . . 107.2(2) ?
    O6 S2 O4 . . 112.6(2) ?
    O6 S2 O5 . . 114.5(2) ?
    O6 S2 C18 . . 107.1(2) ?
    S1 O1 Rh1 . . 134.78(17) ?
    S2 O4 Rh1 . . 133.72(19) ?
    Rh1 O7 H7A . . 89(4) ?
    Rh1 O7 H7B . . 102(4) ?
    H7A O7 H7B . . 102(5) ?
    H8D O8 H8E . . 101(6) ?
    C2 C1 Rh1 . . 71.2(2) ?
    C2 C1 C5 . . 108.4(4) ?
    C2 C1 C6 . . 125.4(5) ?
    C5 C1 Rh1 . . 71.0(2) ?
    C5 C1 C6 . . 126.1(5) ?
    C6 C1 Rh1 . . 127.0(3) ?
    C1 C2 Rh1 . . 70.0(2) ?
    C1 C2 C3 . . 108.5(4) ?
    C1 C2 C7 . . 126.0(5) ?
    C3 C2 Rh1 . . 69.4(2) ?
    C3 C2 C7 . . 125.4(5) ?
    C7 C2 Rh1 . . 125.3(3) ?
    C2 C3 Rh1 . . 71.1(2) ?
    C2 C3 C8 . . 125.9(5) ?
    C4 C3 Rh1 . . 71.5(2) ?
    C4 C3 C2 . . 107.1(4) ?
    C4 C3 C8 . . 127.0(5) ?
    C8 C3 Rh1 . . 125.0(3) ?
    C3 C4 Rh1 . . 69.3(2) ?
    C3 C4 C9 . . 125.5(5) ?
    C5 C4 Rh1 . . 70.6(2) ?
    C5 C4 C3 . . 109.0(4) ?
    C5 C4 C9 . . 125.4(5) ?
    C9 C4 Rh1 . . 124.9(3) ?
    C1 C5 Rh1 . . 69.4(2) ?
    C1 C5 C10 . . 127.6(5) ?
    C4 C5 Rh1 . . 70.6(2) ?
    C4 C5 C1 . . 106.9(4) ?
    C4 C5 C10 . . 125.5(5) ?
    C10 C5 Rh1 . . 127.2(3) ?
    C1 C6 H6A . . 109.5 ?
    C1 C6 H6B . . 109.5 ?
    C1 C6 H6C . . 109.5 ?
    H6A C6 H6B . . 109.5 ?
    H6A C6 H6C . . 109.5 ?
    H6B C6 H6C . . 109.5 ?
    C2 C7 H7C . . 109.5 ?
    C2 C7 H7D . . 109.5 ?
    C2 C7 H7E . . 109.5 ?
    H7C C7 H7D . . 109.5 ?
    H7C C7 H7E . . 109.5 ?
    H7D C7 H7E . . 109.5 ?
    C3 C8 H8A . . 109.5 ?
    C3 C8 H8B . . 109.5 ?
    C3 C8 H8C . . 109.5 ?
    H8A C8 H8B . . 109.5 ?
    H8A C8 H8C . . 109.5 ?
    H8B C8 H8C . . 109.5 ?
    C4 C9 H9A . . 109.5 ?
    C4 C9 H9B . . 109.5 ?
    C4 C9 H9C . . 109.5 ?
    H9A C9 H9B . . 109.5 ?
    H9A C9 H9C . . 109.5 ?
    H9B C9 H9C . . 109.5 ?
    C5 C10 H10A . . 109.5 ?
    C5 C10 H10B . . 109.5 ?
    C5 C10 H10C . . 109.5 ?
    H10A C10 H10B . . 109.5 ?
    H10A C10 H10C . . 109.5 ?
    H10B C10 H10C . . 109.5 ?
    C12 C11 S1 . . 118.9(3) ?
    C16 C11 S1 . . 121.6(3) ?
    C16 C11 C12 . . 119.4(4) ?
    C11 C12 H12 . . 120.0 ?
    C13 C12 C11 . . 120.0(4) ?
    C13 C12 H12 . . 120.0 ?
    C12 C13 H13 . . 119.1 ?
    C12 C13 C14 . . 121.8(4) ?
    C14 C13 H13 . . 119.1 ?
    C13 C14 C17 . . 121.9(5) ?
    C15 C14 C13 . . 117.2(4) ?
    C15 C14 C17 . . 120.9(5) ?
    C14 C15 H15 . . 119.0 ?
    C14 C15 C16 . . 122.0(4) ?
    C16 C15 H15 . . 119.0 ?
    C11 C16 C15 . . 119.5(4) ?
    C11 C16 H16 . . 120.3 ?
    C15 C16 H16 . . 120.3 ?
    C14 C17 H17A . . 109.5 ?
    C14 C17 H17B . . 109.5 ?
    C14 C17 H17C . . 109.5 ?
    H17A C17 H17B . . 109.5 ?
    H17A C17 H17C . . 109.5 ?
    H17B C17 H17C . . 109.5 ?
    C19 C18 S2 . . 120.2(3) ?
    C23 C18 S2 . . 119.9(4) ?
    C23 C18 C19 . . 119.9(4) ?
    C18 C19 H19 . . 120.0 ?
    C18 C19 C20 . . 120.0(4) ?
    C20 C19 H19 . . 120.0 ?
    C19 C20 H20 . . 119.4 ?
    C19 C20 C21 . . 121.1(5) ?
    C21 C20 H20 . . 119.4 ?
    C20 C21 C24 . . 121.2(5) ?
    C22 C21 C20 . . 117.9(4) ?
    C22 C21 C24 . . 120.9(5) ?
    C21 C22 H22 . . 119.1 ?
    C21 C22 C23 . . 121.8(4) ?
    C23 C22 H22 . . 119.1 ?
    C18 C23 C22 . . 119.2(4) ?
    C18 C23 H23 . . 120.4 ?
    C22 C23 H23 . . 120.4 ?
    C21 C24 H24A . . 109.5 ?
    C21 C24 H24B . . 109.5 ?
    C21 C24 H24C . . 109.5 ?
    H24A C24 H24B . . 109.5 ?
    H24A C24 H24C . . 109.5 ?
    H24B C24 H24C . . 109.5 ?
loop_
    _geom_hbond_atom_site_label_D
    _geom_hbond_atom_site_label_H
    _geom_hbond_atom_site_label_A
    _geom_hbond_site_symmetry_A
    _geom_hbond_distance_DH
    _geom_hbond_distance_HA
    _geom_hbond_distance_DA
    _geom_hbond_angle_DHA
    O7 H7A O8 . 0.85(5) 1.99(6) 2.608(6) 128(5)
    O7 H7B O3 . 1.11(8) 1.64(8) 2.647(5) 147(7)
    O8 H8D O2 2_664 0.77(8) 2.06(8) 2.807(6) 162(8)
    O8 H8E O5 . 0.88(6) 1.91(6) 2.766(7) 162(6)
_iucr_refine_instructions_details
;
TITL tosylrh in Pbcn
CELL 0.71073 23.55 18.814 12.114 90 90 90
ZERR 8 0.008 0.007 0.005 0 0 0
LATT 1
SYMM 0.5-X,0.5-Y,0.5+Z
SYMM -X,+Y,0.5-Z
SYMM 0.5+X,0.5-Y,-Z
SFAC C H O S Rh
UNIT 192 264 64 16 8
EQIV $1 1.5-X,1.5-Y,-0.5+Z
L.S. 12
PLAN  5
HTAB O7 O3
HTAB O7 O8
HTAB O8 O2_$1
HTAB O8 O5
BUMP
BOND $H
LIST
fmap 2
acta 50
OMIT 4 6 0
OMIT 4 0 0
REM <HKL>/Users/jsmimac/Desktop/xrayfile/tosylrh/tosylrh.hkl</HKL>
WGHT    0.032200    3.417500
EXTI    0.000522
FVAR       0.18233
RH1   5    0.666388    0.645607    0.508695    11.00000    0.03743    0.03487 =
         0.03068    0.00030   -0.00110    0.00144
S1    4    0.652675    0.825322    0.522923    11.00000    0.05095    0.04012 =
         0.04846   -0.00895   -0.00976    0.00316
S2    4    0.624145    0.609271    0.250740    11.00000    0.07656    0.04858 =
         0.03622   -0.00661   -0.01166    0.00438
O1    3    0.629549    0.752074    0.523659    11.00000    0.04363    0.03963 =
         0.05217    0.00098   -0.00285    0.00306
O2    3    0.634993    0.864706    0.619575    11.00000    0.09229    0.06040 =
         0.05033   -0.01733   -0.01821    0.01716
O3    3    0.714021    0.826605    0.507243    11.00000    0.04767    0.05331 =
         0.08966   -0.00754   -0.01370   -0.00228
O4    3    0.633237    0.658430    0.344088    11.00000    0.11341    0.04869 =
         0.03584   -0.00997   -0.02408    0.01377
O5    3    0.677226    0.578923    0.213405    11.00000    0.09727    0.07962 =
         0.06386   -0.00907   -0.00761    0.03453
O6    3    0.580359    0.558296    0.272270    11.00000    0.11811    0.07008 =
         0.05853    0.01256   -0.01809   -0.02719
O7    3    0.743323    0.696186    0.448355    11.00000    0.05388    0.05527 =
         0.07200    0.00703    0.01588   -0.00471
H7A   2    0.735593    0.680560    0.383869    11.00000    0.08691
H7B   2    0.729705    0.752647    0.442251    11.00000    0.17410
O8    3    0.783571    0.619490    0.287040    11.00000    0.08699    0.11899 =
         0.06295   -0.00241    0.02503    0.00839
H8D   2    0.802170    0.631631    0.238054    11.00000    0.13289
H8E   2    0.753689    0.602232    0.252247    11.00000    0.09102
C1    1    0.673261    0.535129    0.537040    11.00000    0.08432    0.02893 =
         0.03985    0.00603   -0.00560    0.00960
C2    1    0.715671    0.570316    0.598325    11.00000    0.05127    0.05358 =
         0.04666    0.01525   -0.00722    0.00858
C3    1    0.688781    0.619321    0.671962    11.00000    0.05776    0.04939 =
         0.03395    0.00466   -0.00708   -0.00958
C4    1    0.629040    0.610172    0.659579    11.00000    0.05143    0.05320 =
         0.03986    0.01384    0.01388    0.00438
C5    1    0.618704    0.559155    0.575381    11.00000    0.05528    0.05174 =
         0.04667    0.01687   -0.01052   -0.01538
C6    1    0.683599    0.478420    0.452633    11.00000    0.18424    0.04867 =
         0.05843   -0.00575   -0.00805    0.02162
AFIX 137
H6A   2    0.712817    0.493689    0.402721    11.00000   -1.50000
H6B   2    0.649251    0.469710    0.412156    11.00000   -1.50000
H6C   2    0.695355    0.435510    0.488919    11.00000   -1.50000
AFIX   0
C7    1    0.778561    0.559872    0.586688    11.00000    0.05851    0.12923 =
         0.10225    0.03045    0.00322    0.03747
AFIX 137
H7C   2    0.798061    0.600689    0.615403    11.00000   -1.50000
H7D   2    0.787949    0.553911    0.510129    11.00000   -1.50000
H7E   2    0.789905    0.518335    0.627089    11.00000   -1.50000
AFIX   0
C8    1    0.718373    0.667930    0.750876    11.00000    0.12595    0.08065 =
         0.05428    0.00752   -0.03357   -0.04265
AFIX 137
H8A   2    0.703842    0.715292    0.742419    11.00000   -1.50000
H8B   2    0.758391    0.667726    0.735785    11.00000   -1.50000
H8C   2    0.711884    0.651980    0.825087    11.00000   -1.50000
AFIX   0
C9    1    0.584048    0.649759    0.722986    11.00000    0.10277    0.11618 =
         0.07483    0.02346    0.04556    0.04771
AFIX 137
H9A   2    0.548596    0.646811    0.684137    11.00000   -1.50000
H9B   2    0.594951    0.698698    0.730312    11.00000   -1.50000
H9C   2    0.579912    0.629004    0.794933    11.00000   -1.50000
AFIX   0
C10   1    0.561247    0.533851    0.538832    11.00000    0.08016    0.09557 =
         0.09690    0.04366   -0.03903   -0.04330
AFIX 137
H10A  2    0.564146    0.513149    0.466620    11.00000   -1.50000
H10B  2    0.535449    0.573333    0.536607    11.00000   -1.50000
H10C  2    0.547404    0.498890    0.589898    11.00000   -1.50000
AFIX   0
C11   1    0.622073    0.867302    0.406180    11.00000    0.04332    0.03576 =
         0.04896   -0.00448    0.00311   -0.00103
C12   1    0.629656    0.939678    0.392273    11.00000    0.06186    0.04707 =
         0.06378   -0.00967   -0.00631   -0.00818
AFIX  43
H12   2    0.649811    0.965637    0.444552    11.00000   -1.20000
AFIX   0
C13   1    0.607442    0.973181    0.301344    11.00000    0.07438    0.04306 =
         0.07429    0.01362    0.00746   -0.00189
AFIX  43
H13   2    0.612833    1.021864    0.293141    11.00000   -1.20000
AFIX   0
C14   1    0.577294    0.936601    0.221653    11.00000    0.05122    0.06480 =
         0.05010    0.01139    0.00803    0.00195
C15   1    0.571070    0.864270    0.236079    11.00000    0.06566    0.05667 =
         0.04888   -0.00278   -0.01066    0.00128
AFIX  43
H15   2    0.551235    0.838291    0.183363    11.00000   -1.20000
AFIX   0
C16   1    0.593469    0.829160    0.326707    11.00000    0.06300    0.03442 =
         0.05544   -0.00753   -0.01012   -0.00284
AFIX  43
H16   2    0.589215    0.780228    0.333796    11.00000   -1.20000
AFIX   0
C17   1    0.552239    0.973498    0.122554    11.00000    0.08621    0.09067 =
         0.07346    0.03388    0.00038   -0.00599
AFIX 137
H17A  2    0.575352    0.964149    0.058912    11.00000   -1.50000
H17B  2    0.550915    1.023778    0.135813    11.00000   -1.50000
H17C  2    0.514491    0.956072    0.109812    11.00000   -1.50000
AFIX   0
C18   1    0.599018    0.666014    0.143686    11.00000    0.05906    0.05422 =
         0.02924   -0.00658   -0.00553    0.00197
C19   1    0.636366    0.709386    0.087130    11.00000    0.04530    0.07040 =
         0.04710   -0.00386   -0.00616   -0.00163
AFIX  43
H19   2    0.674931    0.708038    0.103523    11.00000   -1.20000
AFIX   0
C20   1    0.616424    0.754835    0.006100    11.00000    0.06473    0.06932 =
         0.04325    0.00446   -0.00217   -0.00837
AFIX  43
H20   2    0.641943    0.783351   -0.032258    11.00000   -1.20000
AFIX   0
C21   1    0.559042    0.758576   -0.018864    11.00000    0.07668    0.06033 =
         0.03824   -0.00342   -0.00754    0.00795
C22   1    0.522666    0.713944    0.037005    11.00000    0.05177    0.07345 =
         0.04721   -0.01506   -0.01374    0.00871
AFIX  43
H22   2    0.484167    0.714806    0.019962    11.00000   -1.20000
AFIX   0
C23   1    0.542020    0.667500    0.118440    11.00000    0.05471    0.06121 =
         0.03973   -0.00776   -0.00084   -0.00670
AFIX  43
H23   2    0.516722    0.637868    0.155280    11.00000   -1.20000
AFIX   0
C24   1    0.536796    0.810450   -0.105091    11.00000    0.11172    0.09064 =
         0.05887    0.01007   -0.02085    0.01771
AFIX 137
H24A  2    0.555917    0.802379   -0.173948    11.00000   -1.50000
H24B  2    0.543716    0.858272   -0.080947    11.00000   -1.50000
H24C  2    0.496729    0.803406   -0.114747    11.00000   -1.50000
HKLF 4
REM  tosylrh in Pbcn
REM R1 =  0.0383 for   3297 Fo > 4sig(Fo)  and  0.0682 for all   4738 data
REM    340 parameters refined using      1 restraints
END
WGHT      0.0322      3.4197
REM Highest difference peak  0.375,  deepest hole -0.294,  1-sigma level  0.065
Q1    1   0.6298  0.6284  0.4952  11.00000  0.05    0.38
Q2    1   0.6414  0.6149  0.4889  11.00000  0.05    0.36
Q3    1   0.6618  0.6369  0.6399  11.00000  0.05    0.35
Q4    1   0.7130  0.6424  0.5156  11.00000  0.05    0.31
Q5    1   0.5807  0.5961  0.2636  11.00000  0.05    0.31
REM The information below was added by Olex2.
REM
REM R1 = 0.0383 for 3297 Fo > 4sig(Fo) and n/a for all 5279 data
REM n/a parameters refined using n/a restraints
REM Highest difference peak 0.38, deepest hole -0.29
REM Mean Shift 0, Max Shift 0.
REM +++ Tabular Listing of Refinement Information +++
REM R1_all = n/a
REM R1_gt = 0.0383
REM wR_ref = 0.0861
REM GOOF = 1.029
REM Shift_max = 0
REM Shift_mean = 0
REM Reflections_all = 5279
REM Reflections_gt = 3297
REM Parameters = n/a
REM Hole = 0.38
REM Peak = -0.29
REM Flack = n/a
;
data_global
_journal_date_recd_electronic     2013-03-18
_journal_date_accepted     2013-03-28
_journal_name_full     'Acta Crystallographica, Section E'
_journal_year     2013
_journal_volume     69
_journal_issue      5
_journal_page_first     m259
_journal_page_last     m260
_journal_paper_category     QM
_journal_paper_doi     10.1107/S160053681300860X
_journal_coeditor_code     PK2474
_publ_contact_author_name     'Joseph S. Merola'
_publ_contact_author_address
;
Department of Chemistry
Virginia Tech
Blacksburg, VA 24061
USA
;
_publ_contact_author_email     jmerola@vt.edu
_publ_contact_author_fax     '+1 540 231-3255'
_publ_contact_author_phone     '+1 540 231-4510'
_publ_section_title
;\
Aquabis(4-methylbenzenesulfonato-\k<i>O</i>)(\h^5^-pentamethylcyclopentadienyl)\
rhodium(III) monohydrate
;
loop_
    _publ_author_name
    _publ_author_footnote
    _publ_author_address
    'Roy, Christopher P.' .
;
Department of Chemistry
Virginia Tech
Blacksburg, VA 24061
USA
;
    'Boyer, Pauline M.' .
;
Department of Chemistry
Virginia Tech
Blacksburg, VA 24061
USA
;
    'Merola, Joseph S.' .
;
Department of Chemistry
Virginia Tech
Blacksburg, VA 24061
USA
;
