# Supplementary material for: Aqua­bis­(4-methyl­benzene­sulfonato-κO)(η5-penta­methyl­cyclo­penta­dien­yl)rhodium(III) monohydrate
Source: Acta Crystallogr Sect E Struct Rep Online. 2013 Apr 13;69(Pt 5):m259–60. doi: 10.1107/S160053681300860X (PMC3647804; doi:10.1107/S160053681300860X)
Supplement: Supplementary file 2 [file e-69-0m259-Isup2.hkl]

# 
# h,k,l, Fc-squared, Fo-squared, sigma(Fo-squared) and status flag 
# 
data_I
_shelx_title ' tosylrh in Pbcn' 
_shelx_refln_list_code          4 
_shelx_F_calc_maximum      502.48 
_exptl_crystal_F_000      2544.00 
_reflns_d_resolution_high  0.8403 
 
loop_ 
 _symmetry_equiv_pos_as_xyz 
 'x, y, z' 
 '-x+1/2, -y+1/2, z+1/2' 
 '-x, y, -z+1/2' 
 'x+1/2, -y+1/2, -z' 
 '-x, -y, -z' 
 'x-1/2, y-1/2, -z-1/2' 
 'x, -y, z-1/2' 
 '-x-1/2, y-1/2, z' 
 
_cell_length_a    23.5500 
_cell_length_b    18.8140 
_cell_length_c    12.1140 
_cell_angle_alpha  90.000 
_cell_angle_beta   90.000 
_cell_angle_gamma  90.000 
 
_shelx_F_squared_multiplier     1.000 
 
loop_ 
 _refln_index_h 
 _refln_index_k 
 _refln_index_l 
 _refln_F_squared_calc 
 _refln_F_squared_meas 
 _refln_F_squared_sigma 
 _refln_observed_status 
   6   0   0    29163.28    26918.03    396.32 o 
   8   0   0        6.84      148.90     52.34 o 
  10   0   0    34703.32    34403.47    571.35 o 
  12   0   0      824.09      596.93     71.91 o 
  14   0   0       28.20       90.84     59.86 o 
  16   0   0     2018.36     2130.27    102.01 o 
  18   0   0    17108.75    16962.28    369.32 o 
  20   0   0    10704.97    11139.01    271.20 o 
  22   0   0     2698.04     2854.31    148.06 o 
  24   0   0    11079.41    11231.03    312.12 o 
  26   0   0     1321.49     1587.93    143.81 o 
  28   0   0     1246.27     1077.35    161.86 o 
   3   1   0   109239.17   101640.62    565.94 o 
   5   1   0    13473.16    12978.40    231.38 o 
   7   1   0    13792.92    14359.56    274.78 o 
   9   1   0    34025.24    36541.83    560.56 o 
  11   1   0    18773.81    19924.00    357.15 o 
  13   1   0      191.27      363.99     65.88 o 
  15   1   0     8982.31     9346.97    217.90 o 
  17   1   0     8882.37     8999.84    226.28 o 
  19   1   0       20.71      235.53     86.63 o 
  21   1   0     4653.70     4878.41    182.42 o 
  23   1   0     1573.18     1442.39    136.30 o 
  25   1   0      676.33      742.46    131.16 o 
  27   1   0     2518.56     2372.61    174.82 o 
   0   2   0    24601.19    26339.90    251.30 o 
   2   2   0      132.39      229.55     41.82 o 
   4   2   0      592.67      731.55     55.67 o 
   6   2   0    10994.38    11080.82    214.40 o 
   8   2   0    20683.42    22098.88    365.87 o 
  10   2   0    13868.84    14418.75    273.38 o 
  12   2   0      656.51      395.63     64.08 o 
  14   2   0       36.90      164.54     64.07 o 
  16   2   0     2553.59     2734.51    118.28 o 
  18   2   0       63.12      164.54     87.23 o 
  20   2   0      309.24      498.46     97.77 o 
  22   2   0      319.61      339.03    106.19 o 
  24   2   0      248.22      281.87    103.48 o 
  26   2   0      182.30      -99.27    117.32 o 
   1   3   0    23015.55    22179.05    289.46 o 
   3   3   0    31210.34    34242.50    393.97 o 
   5   3   0     1347.71     1382.23     71.94 o 
   7   3   0    21257.12    22111.13    416.15 o 
   9   3   0    11866.38    11668.13    221.03 o 
  11   3   0     7193.31     7034.23    166.37 o 
  13   3   0       48.74       55.65     60.76 o 
  15   3   0    24656.57    25732.71    501.88 o 
  17   3   0    11205.37    11835.94    270.38 o 
  19   3   0       11.77      129.35     87.23 o 
  21   3   0     4835.03     5443.24    195.37 o 
  23   3   0     2691.80     2996.28    160.99 o 
  25   3   0     1056.13     1284.63    139.59 o 
  27   3   0     4808.54     4881.12    224.54 o 
   0   4   0   227603.73   241489.75   1090.45 o 
   2   4   0    68691.09    67577.48    586.30 o 
   4   4   0    59436.62    58667.42    593.73 o 
   6   4   0    56025.32    54188.06    630.34 o 
   8   4   0     1609.25     1554.20     74.64 o 
  10   4   0     4000.15     3773.66    110.52 o 
  12   4   0    12623.05    12332.05    250.74 o 
  14   4   0      468.81      381.16     74.61 o 
  16   4   0     5231.31     5589.47    168.02 o 
  18   4   0     9271.94     8760.01    247.96 o 
  20   4   0     3717.08     3965.17    159.22 o 
  22   4   0     1381.33     1502.23    131.18 o 
  24   4   0     7005.42     7723.97    254.42 o 
  26   4   0      200.12       50.54    113.11 o 
   1   5   0    14773.57    16169.86    279.35 o 
   3   5   0    18655.07    18998.93    365.20 o 
   5   5   0     3363.01     3334.31     99.40 o 
   7   5   0     7520.54     7567.71    170.68 o 
   9   5   0     1695.33     1545.40     76.14 o 
  11   5   0       49.08       15.34     65.88 o 
  13   5   0      718.71      600.20     80.63 o 
  15   5   0      105.80      -77.91     80.62 o 
  17   5   0      196.15      184.10     84.83 o 
  19   5   0     1295.70     1277.80    115.53 o 
  21   5   0      436.18      472.60    105.29 o 
  23   5   0       15.78       -5.11    101.07 o 
  25   5   0      250.33      470.18    114.61 o 
  27   5   0        2.65      137.77    113.10 o 
   0   6   0   103651.43   107785.26    865.64 o 
   2   6   0     9728.24    11214.73    216.52 o 
   6   6   0    29648.43    27638.84    503.24 o 
   8   6   0    13309.75    12538.96    244.88 o 
  10   6   0    17633.50    16579.05    324.20 o 
  12   6   0    35662.78    35277.02    617.94 o 
  14   6   0     2070.50     2024.97    108.03 o 
  16   6   0    22871.86    22324.00    435.87 o 
  18   6   0     6261.21     6069.69    197.23 o 
  20   6   0     1604.81     1628.97    129.38 o 
  22   6   0     1434.01     1328.33    140.51 o 
  24   6   0     1223.62     1369.50    136.29 o 
  26   6   0      138.84       81.22    114.01 o 
   1   7   0     5583.21     4851.69    123.58 o 
   3   7   0    36807.03    39213.52    583.49 o 
   5   7   0     8780.80     8662.48    186.41 o 
   7   7   0     9312.22     9641.04    209.61 o 
   9   7   0    48379.43    51136.61    795.53 o 
  11   7   0    10822.40    10763.85    231.89 o 
  13   7   0     6471.56     6125.28    174.10 o 
  15   7   0    18412.64    18555.11    366.12 o 
  17   7   0     2702.33     2657.34    136.93 o 
  19   7   0     2666.11     2853.44    147.46 o 
  21   7   0     5779.56     6169.61    209.24 o 
  23   7   0     1918.42     2313.51    148.04 o 
  25   7   0     1259.66     1214.25    137.79 o 
   0   8   0     1918.94     1757.17     77.96 o 
   2   8   0      148.63      238.85     55.65 o 
   4   8   0    27746.98    28075.91    473.05 o 
   6   8   0    15105.96    16286.54    310.49 o 
   8   8   0        2.22      105.28     64.07 o 
  10   8   0      345.29      416.05     74.61 o 
  12   8   0      117.16       80.62     75.20 o 
  14   8   0     1996.75     2166.32    118.26 o 
  16   8   0     4785.51     5020.08    175.82 o 
  18   8   0     2960.92     2833.13    145.66 o 
  20   8   0     3604.26     3769.61    173.96 o 
  22   8   0      256.36      336.61    110.40 o 
  24   8   0     1667.63     1747.16    153.44 o 
  26   8   0      226.40      308.34    118.22 o 
   1   9   0        0.73       25.57     58.36 o 
   3   9   0       40.56       76.10     61.67 o 
   5   9   0      680.25      643.24     68.60 o 
   7   9   0     3590.20     3837.68    125.85 o 
   9   9   0     5720.36     5739.11    167.16 o 
  11   9   0     4404.79     4375.24    149.03 o 
  13   9   0      159.43      179.89     80.62 o 
  15   9   0     5776.44     6024.85    187.59 o 
  17   9   0     1595.92     1578.44    122.46 o 
  19   9   0     1226.36     1271.74    127.57 o 
  21   9   0      635.13      844.44    113.11 o 
  23   9   0      531.36      621.81    121.53 o 
  25   9   0       20.67     -100.17    107.09 o 
   0  10   0    93464.41    99979.99   1098.96 o 
   2  10   0     2005.97     2280.66    110.45 o 
   4  10   0    36576.76    40447.14    729.19 o 
   6  10   0    17073.05    16456.42    317.99 o 
   8  10   0    12000.40    11628.05    249.71 o 
  10  10   0     5532.14     5729.78    158.70 o 
  12  10   0    18098.80    19052.44    395.08 o 
  14  10   0      735.65      799.04    101.08 o 
  16  10   0     4035.22     3808.58    161.04 o 
  18  10   0    12954.66    13255.20    332.13 o 
  20  10   0     2519.75     2672.42    160.09 o 
  22  10   0      910.23     1017.45    130.27 o 
  24  10   0     4304.97     4477.23    210.68 o 
   1  11   0     5213.69     5311.09    153.60 o 
   3  11   0    22159.74    22389.50    442.28 o 
   5  11   0    12813.08    13151.08    282.64 o 
   7  11   0     7187.77     7179.48    191.30 o 
   9  11   0    30736.30    29222.52    558.91 o 
  11  11   0     5883.41     5818.74    187.00 o 
  13  11   0     9317.23     9368.80    252.18 o 
  15  11   0    13963.16    14821.65    352.73 o 
  17  11   0       58.57      153.41    101.07 o 
  19  11   0     4185.75     4410.64    191.13 o 
  21  11   0     2672.29     2605.62    162.79 o 
  23  11   0      112.35      342.62    106.19 o 
   0  12   0      628.87      632.08     78.82 o 
   2  12   0      302.02      220.20     72.80 o 
   4  12   0      426.89      249.09     77.01 o 
   6  12   0       33.78       99.27     71.89 o 
   8  12   0      253.40      360.38     83.03 o 
  10  12   0       10.23      256.89     87.23 o 
  12  12   0        1.00       79.71     89.94 o 
  14  12   0      313.52      545.39    101.08 o 
  16  12   0     2855.78     3246.80    153.48 o 
  18  12   0      190.84      154.02    102.88 o 
  20  12   0      811.02      861.60    115.52 o 
  22  12   0        4.13      155.82    107.09 o 
   1  13   0     2691.82     2411.64    114.07 o 
   3  13   0     8757.70     9072.97    233.22 o 
   5  13   0     7760.12     7480.28    209.37 o 
   7  13   0      997.31     1068.06     95.97 o 
   9  13   0    11005.41    11188.83    277.87 o 
  11  13   0     2522.55     2582.60    131.21 o 
  13  13   0     3692.49     3618.10    160.12 o 
  15  13   0    11388.50    11880.32    304.63 o 
  17  13   0       44.14      -65.88    108.89 o 
  19  13   0     2781.98     2648.69    176.34 o 
  21  13   0     2279.33     2342.46    177.23 o 
   0  14   0     1131.55     1257.33     98.38 o 
   2  14   0     1846.33     1930.63    108.93 o 
   4  14   0        2.60       66.78     74.60 o 
   6  14   0    10855.12    10620.82    265.21 o 
   8  14   0     7744.51     7340.23    216.86 o 
  10  14   0     1223.15     1243.48    118.24 o 
  12  14   0    16749.21    17094.99    385.42 o 
  14  14   0     1497.12     1619.60    134.49 o 
  16  14   0     1607.73     1907.24    141.41 o 
  18  14   0     3405.32     3588.45    184.18 o 
  20  14   0     2476.63     2585.05    167.90 o 
   1  15   0       68.88      123.33     81.22 o 
   3  15   0     2262.57     2509.10    129.40 o 
   5  15   0     2678.90     2566.43    136.33 o 
   7  15   0       53.91      201.24     84.83 o 
   9  15   0     3376.86     3461.12    151.69 o 
  11  15   0      977.99     1137.22    113.12 o 
  13  15   0     3244.48     3364.30    164.62 o 
  15  15   0     3337.11     3443.73    171.24 o 
  17  15   0       61.73      129.35    114.61 o 
  19  15   0     1835.19     1913.28    157.66 o 
   0  16   0      246.64      349.25     86.64 o 
   2  16   0      182.72      240.65     87.24 o 
   4  16   0      126.47       82.12     95.06 o 
   6  16   0     4107.72     4231.76    163.74 o 
   8  16   0     2078.51     2236.30    134.50 o 
  10  16   0      145.68      303.22     90.85 o 
  12  16   0     3711.48     4064.24    177.27 o 
  14  16   0     1923.53     1817.35    154.96 o 
  16  16   0      840.20      780.98    131.17 o 
  18  16   0     1485.58     1617.74    147.42 o 
   1  17   0     4634.62     4571.61    188.44 o 
   3  17   0    18494.23    18409.47    429.26 o 
   5  17   0     5880.93     5779.70    215.87 o 
   7  17   0     3539.34     3372.00    168.84 o 
   9  17   0    14620.57    14052.71    359.61 o 
  11  17   0     1259.62     1336.12    139.60 o 
  13  17   0     7245.29     7551.89    259.85 o 
  15  17   0     6294.83     6577.40    234.82 o 
  17  17   0      131.22       97.76    121.53 o 
   0  18   0     1159.91     1389.96    120.64 o 
   2  18   0     1089.24     1294.88    124.25 o 
   4  18   0       13.35     -101.97    101.97 o 
   6  18   0     3777.53     3413.29    163.73 o 
   8  18   0     2443.03     2570.67    158.58 o 
  10  18   0     1390.47     1510.03    138.70 o 
  12  18   0     4688.24     5151.19    209.79 o 
  14  18   0     1437.41     1805.47    160.06 o 
  16  18   0        8.99      -23.16    114.61 o 
   1  19   0     3745.39     3862.88    173.05 o 
   3  19   0     1403.57     1395.11    125.16 o 
   5  19   0     1739.34     1833.86    142.92 o 
   7  19   0     1145.82     1364.97    134.48 o 
   9  19   0      317.81      109.50    116.42 o 
  11  19   0      839.22      968.40    131.77 o 
  13  19   0      100.35      216.58    107.99 o 
   0  20   0     1088.93     1271.70    130.27 o 
   2  20   0      335.20      302.32    112.21 o 
   4  20   0      721.26      904.31    125.15 o 
   6  20   0     1600.53     1503.15    138.70 o 
   8  20   0       11.34       22.26    105.28 o 
  10  20   0      618.60      521.64    126.65 o 
  12  20   0     1273.19     1276.82    150.73 o 
   1  21   0      428.75      421.45    119.13 o 
   3  21   0     3691.07     4041.75    187.49 o 
   5  21   0      701.45      633.56    135.38 o 
   7  21   0      845.30      654.32    131.77 o 
   9  21   0     3446.90     3499.27    199.52 o 
   0  22   0      107.37       64.07    123.33 o 
   2  22   0       53.65      -41.21    115.51 o 
   4  22   0       23.46       -6.02    117.32 o 
   1   1   1    15760.16    15783.32    197.15 o 
   2   1   1   151642.12   159444.81    693.37 o 
   3   1   1       68.35      156.73     42.72 o 
   4   1   1   189561.95   182057.45    904.69 o 
   5   1   1    36526.66    37078.74    438.65 o 
   6   1   1    29263.88    31093.26    433.17 o 
   7   1   1     2906.28     2693.73     90.96 o 
   8   1   1    28559.13    28246.60    472.45 o 
   9   1   1      349.21      299.64     58.36 o 
  10   1   1    11490.52    11095.93    223.38 o 
  11   1   1      157.75      149.81     61.67 o 
  12   1   1     8935.27     9755.68    216.18 o 
  13   1   1      441.69      401.62     74.61 o 
  14   1   1    18902.84    18112.66    369.74 o 
  15   1   1       28.56      -18.95     74.60 o 
  16   1   1     5476.61     5166.24    158.70 o 
  17   1   1      492.25      404.92     90.85 o 
  18   1   1       78.91      137.77     89.04 o 
  19   1   1      662.70      595.97    112.21 o 
  20   1   1     6283.07     6203.23    205.66 o 
  21   1   1        4.99      -20.45     95.06 o 
  22   1   1     4156.57     4008.93    167.95 o 
  23   1   1        6.80       36.70     95.96 o 
  24   1   1      153.26      208.16    106.19 o 
  25   1   1       13.54      -46.32    103.48 o 
  26   1   1     3376.13     3520.68    186.88 o 
  27   1   1       13.71       96.86    113.10 o 
   0   2   1     2466.34     3275.57     90.16 o 
   1   2   1    54702.75    55310.74    415.32 o 
   2   2   1      396.90      487.47     47.24 o 
   3   2   1     7923.89     7825.75    153.37 o 
   4   2   1     3076.53     3034.21     91.92 o 
   5   2   1     3991.47     3777.33    111.53 o 
   6   2   1     9823.77     9985.32    204.57 o 
   7   2   1    42611.30    41943.89    547.09 o 
   8   2   1    15861.63    15195.96    281.66 o 
   9   2   1     2350.00     2304.16     84.89 o 
  10   2   1     2695.83     2439.71     92.42 o 
  11   2   1    33556.57    32349.67    592.88 o 
  12   2   1     4870.49     4488.19    133.72 o 
  13   2   1    27952.60    26811.21    522.32 o 
  14   2   1      228.13      137.78     77.91 o 
  15   2   1     2783.48     2566.17    110.46 o 
  16   2   1      239.76      115.52     79.72 o 
  17   2   1     9613.08     9828.66    243.49 o 
  18   2   1       44.48      -50.54     96.86 o 
  19   2   1    15533.45    15635.22    344.12 o 
  20   2   1        6.44      -73.70    101.07 o 
  21   2   1      111.42      270.73     88.14 o 
  22   2   1       55.65      -77.91     96.86 o 
  23   2   1     5876.34     6420.69    214.96 o 
  24   2   1        6.18       83.02    103.48 o 
  25   2   1     4233.96     4651.29    205.57 o 
  26   2   1       13.14      146.49    119.12 o 
  27   2   1        5.71       80.62    112.20 o 
   1   3   1    24603.62    25409.84    322.29 o 
   2   3   1    72144.09    74131.91    564.67 o 
   3   3   1      160.69      198.55     52.35 o 
   4   3   1      103.28      130.26     54.75 o 
   5   3   1    20913.68    21139.38    359.69 o 
   6   3   1     4469.60     4530.63    119.35 o 
   7   3   1       75.59       -8.42     52.34 o 
   8   3   1    16735.73    16672.46    332.50 o 
   9   3   1      217.42      296.32     55.65 o 
  10   3   1     1454.10     1349.99     75.23 o 
  11   3   1      420.21      519.85     64.98 o 
  12   3   1      451.07      451.26     72.80 o 
  13   3   1      164.26        5.11     65.88 o 
  14   3   1      149.35      100.17     70.09 o 
  15   3   1      508.42      484.65     83.03 o 
  16   3   1     2882.87     2861.67    120.69 o 
  17   3   1      699.54      639.60     98.38 o 
  18   3   1      270.87      224.41     85.73 o 
  19   3   1      461.99      409.43    104.39 o 
  20   3   1     2746.32     2652.17    142.95 o 
  21   3   1      347.51      404.91     96.86 o 
  22   3   1     1338.15     1175.79    119.14 o 
  23   3   1       31.68      153.41     95.96 o 
  24   3   1        8.79        9.33    103.48 o 
  25   3   1      141.03      296.30    108.89 o 
  26   3   1      411.93      399.79    121.53 o 
  27   3   1        4.36     -112.20    112.20 o 
   0   4   1    10864.45    12088.25    226.72 o 
   1   4   1     3986.73     4263.68    110.65 o 
   2   4   1     1236.40     1195.31     65.02 o 
   3   4   1     6578.42     6712.23    142.76 o 
   4   4   1        9.35       85.73     51.44 o 
   5   4   1     5784.81     6115.99    137.20 o 
   6   4   1      956.59      854.91     61.69 o 
   7   4   1     2823.32     2429.04     85.82 o 
   8   4   1     5114.15     5216.55    131.97 o 
   9   4   1      101.08      158.53     55.65 o 
  10   4   1     3554.32     3216.69    102.98 o 
  11   4   1    12257.96    13121.64    265.55 o 
  12   4   1     4183.56     4668.11    140.62 o 
  13   4   1    18052.53    17822.91    360.32 o 
  14   4   1      170.18      114.01     75.20 o 
  15   4   1     6970.15     6648.70    181.04 o 
  16   4   1        3.00      -45.42     80.62 o 
  17   4   1       23.41      -85.73     85.73 o 
  18   4   1       57.98      110.40     85.73 o 
  19   4   1     1795.98     2053.92    129.39 o 
  20   4   1      119.68      207.26     97.76 o 
  21   4   1      160.92       29.18     97.76 o 
  22   4   1        2.25      -70.09     95.06 o 
  23   4   1     1483.58     1621.39    125.76 o 
  24   4   1       22.09      -93.25     95.96 o 
  25   4   1     1397.28     1542.52    137.79 o 
  26   4   1        2.40      -82.12    108.89 o 
  27   4   1        3.08        6.02    107.99 o 
   1   5   1     2722.31     2871.27     95.18 o 
   2   5   1   117006.80   115464.14    853.15 o 
   3   5   1     3860.54     4288.55    120.83 o 
   4   5   1   102037.78    99564.44    835.88 o 
   5   5   1     3391.77     3348.98     96.08 o 
   6   5   1       30.50      110.40     52.94 o 
   7   5   1     5119.90     5343.45    132.88 o 
   8   5   1    50086.79    49062.45    685.83 o 
   9   5   1      590.93      681.74     66.79 o 
  10   5   1    30399.67    28822.28    503.33 o 
  11   5   1      900.10      872.84     76.12 o 
  12   5   1     2615.87     2809.44    105.35 o 
  13   5   1     2600.87     2764.78    116.48 o 
  14   5   1    30181.24    29146.07    527.27 o 
  15   5   1       86.63       79.72     80.62 o 
  16   5   1     9880.49     9697.15    242.90 o 
  17   5   1      206.64      179.89     86.64 o 
  18   5   1      683.20      713.30    100.18 o 
  19   5   1       39.07      128.45     84.83 o 
  20   5   1    11187.21    10969.93    286.57 o 
  21   5   1       21.90       58.96     94.15 o 
  22   5   1     3438.60     3385.76    165.22 o 
  23   5   1       10.58      198.53     85.73 o 
  24   5   1      266.54      320.37    101.07 o 
  25   5   1        0.55      173.87     99.27 o 
  26   5   1     2284.62     2466.73    168.80 o 
  27   5   1       12.63      -41.21    112.20 o 
   0   6   1     5057.75     4851.35    127.80 o 
   1   6   1    17167.27    19163.53    323.16 o 
   2   6   1     2616.40     2604.94     90.94 o 
   3   6   1       23.52       40.31     51.44 o 
   4   6   1     2993.06     3098.63     96.96 o 
   5   6   1    69172.87    71354.27    779.66 o 
   6   6   1       81.92      197.03     55.65 o 
   7   6   1    34432.17    33791.77    498.41 o 
   8   6   1     7236.85     6974.91    160.36 o 
   9   6   1       12.67       73.70     58.36 o 
  10   6   1      822.54      726.30     73.71 o 
  11   6   1     8311.99     8402.01    202.54 o 
  12   6   1     7642.61     6838.72    190.43 o 
  13   6   1    10813.85    10538.95    247.22 o 
  14   6   1      141.65      237.34     72.80 o 
  15   6   1     2259.06     2522.75    117.37 o 
  16   6   1       48.50      194.32     83.93 o 
  17   6   1     5696.73     5887.48    186.99 o 
  18   6   1      523.64      514.73     98.37 o 
  19   6   1     2131.53     2242.37    133.60 o 
  20   6   1       51.36       45.42     90.84 o 
  21   6   1        3.47      -94.15     94.15 o 
  22   6   1        5.42      -77.91     97.76 o 
  23   6   1     1847.12     1991.25    138.71 o 
  24   6   1       33.42       76.10     99.27 o 
  25   6   1     1142.27     1223.86    136.89 o 
  26   6   1        3.74      -11.13    107.09 o 
   1   7   1     1940.50     2228.68     83.08 o 
   2   7   1    12408.91    11116.77    228.67 o 
   3   7   1      157.18      134.47     55.65 o 
   4   7   1     7293.59     6876.49    155.28 o 
   5   7   1      564.18      702.20     63.48 o 
   6   7   1        0.31      -12.93     53.84 o 
   7   7   1     3540.38     3292.25    109.00 o 
   8   7   1      467.37      446.15     64.08 o 
   9   7   1       50.43      -18.05     60.76 o 
  10   7   1     2654.52     2749.59    103.54 o 
  11   7   1      223.47      173.88     70.09 o 
  12   7   1     2939.53     2789.62    118.29 o 
  13   7   1      559.97      503.61     83.03 o 
  14   7   1     3922.41     3777.38    136.97 o 
  15   7   1      358.63      435.00     86.64 o 
  16   7   1      125.81      101.07     84.83 o 
  17   7   1      508.48      552.33    103.49 o 
  18   7   1      903.81     1041.25    107.10 o 
  19   7   1        6.28      -92.35     92.35 o 
  20   7   1     2241.48     2168.04    136.91 o 
  21   7   1      692.05      609.80    113.11 o 
  22   7   1       74.15      -70.09    105.28 o 
  23   7   1        1.82      -24.97    105.28 o 
  24   7   1      297.07      390.46    103.48 o 
  25   7   1      111.49      104.38    110.40 o 
  26   7   1        0.28     -102.88    102.88 o 
   0   8   1    17078.07    17025.88    317.51 o 
   1   8   1    10667.00     9794.29    213.97 o 
   2   8   1      259.87      356.18     63.48 o 
   3   8   1      602.36      590.89     60.77 o 
   4   8   1      334.44      297.23     62.57 o 
   5   8   1    19694.39    19695.67    359.91 o 
   6   8   1      528.66      422.09     71.00 o 
   7   8   1    34061.82    34484.05    556.16 o 
   8   8   1       54.38       78.81     70.99 o 
   9   8   1        1.97       12.03     63.47 o 
  10   8   1      116.56      135.37     70.09 o 
  11   8   1    18240.40    17804.54    353.31 o 
  12   8   1       72.39       55.65     76.11 o 
  13   8   1    13666.39    13099.57    307.33 o 
  14   8   1      280.10      107.09     84.83 o 
  15   8   1      362.87      434.99     83.03 o 
  16   8   1      314.36      336.62     91.75 o 
  17   8   1     3257.40     3244.43    143.86 o 
  18   8   1      328.30      339.93    101.98 o 
  19   8   1     8366.57     8808.61    250.29 o 
  20   8   1      452.97      595.94    104.39 o 
  21   8   1      291.84      169.66    106.19 o 
  22   8   1       27.53      101.07     91.75 o 
  23   8   1     2190.07     2148.99    160.08 o 
  24   8   1       25.78      122.43    107.99 o 
  25   8   1     2491.09     2743.62    172.12 o 
  26   8   1        4.22       76.10    115.51 o 
   1   9   1      105.40      154.92     65.88 o 
   2   9   1    45364.97    46283.01    714.35 o 
   3   9   1     4760.20     4903.36    144.87 o 
   4   9   1    25377.43    25737.06    478.41 o 
   5   9   1     1439.09     1665.27     87.27 o 
   6   9   1     4098.09     4554.88    135.50 o 
   7   9   1       25.47       30.08     67.68 o 
   8   9   1    34637.66    36062.23    607.56 o 
   9   9   1      695.84      734.08     87.25 o 
  10   9   1    13835.34    13763.26    287.80 o 
  11   9   1      380.16      534.27     84.83 o 
  12   9   1      382.33      193.43     88.14 o 
  13   9   1      196.11      285.18     84.83 o 
  14   9   1     6051.68     5929.29    190.32 o 
  15   9   1        1.40      118.22     81.22 o 
  16   9   1     6124.23     6447.40    192.11 o 
  17   9   1       25.75       58.36     93.25 o 
  18   9   1      684.22      520.75    107.10 o 
  19   9   1      385.77      479.51    107.09 o 
  20   9   1     3552.38     3892.93    175.76 o 
  21   9   1        1.80       -9.33    104.38 o 
  22   9   1     6399.64     6912.80    232.12 o 
  23   9   1       83.60      -10.23    113.10 o 
  24   9   1       82.26       77.01    110.40 o 
  25   9   1        1.03      -57.45    114.01 o 
   0  10   1      894.91     1060.28     76.12 o 
   1  10   1     9842.04     9842.08    222.24 o 
   2  10   1      855.87      889.97     77.02 o 
   3  10   1      460.52      469.31     69.49 o 
   4  10   1      208.07       96.86     66.78 o 
   5  10   1     4066.48     4451.65    137.00 o 
   6  10   1      669.50      716.03     76.12 o 
   7  10   1     8357.67     8951.58    207.64 o 
   8  10   1     3616.60     3687.42    125.83 o 
   9  10   1      205.10      250.88     77.91 o 
  10  10   1      530.66      522.26     84.84 o 
  11  10   1     8411.05     8500.92    217.83 o 
  12  10   1     1394.68     1324.19    106.21 o 
  13  10   1      649.14      787.00     93.26 o 
  14  10   1     1232.87      955.87    110.42 o 
  15  10   1      943.78     1017.49    102.89 o 
  16  10   1      147.59      111.30     90.85 o 
  17  10   1     3453.63     3498.15    159.21 o 
  18  10   1        8.51      -54.75     99.27 o 
  19  10   1       32.66      -18.05    107.09 o 
  20  10   1      151.12      112.20    107.09 o 
  21  10   1      689.64      774.05    124.24 o 
  22  10   1       11.78      292.99    100.17 o 
  23  10   1      142.23      328.79    102.88 o 
  24  10   1       70.22      237.34    102.88 o 
   1  11   1      241.65      480.42     77.01 o 
   2  11   1    23143.86    22568.02    440.57 o 
   3  11   1       16.09      114.61     77.01 o 
   4  11   1    19072.76    17857.59    368.82 o 
   5  11   1      629.44      729.56     81.23 o 
   6  11   1     1121.51     1205.92     93.27 o 
   7  11   1     1585.37     1541.84     97.79 o 
   8  11   1    12404.29    12262.87    272.00 o 
   9  11   1     1892.90     2056.77    109.53 o 
  10  11   1     1016.34     1037.08     94.17 o 
  11  11   1     1187.01     1256.44    103.50 o 
  12  11   1      395.55      256.00     95.06 o 
  13  11   1      421.63      197.04     98.37 o 
  14  11   1     3667.11     3660.93    150.80 o 
  15  11   1        3.90      -89.94     89.94 o 
  16  11   1      359.58      516.21    100.17 o 
  17  11   1      441.44      439.21    114.62 o 
  18  11   1      131.31      340.82    106.19 o 
  19  11   1       63.33       55.65    102.88 o 
  20  11   1     1717.48     1500.48    145.62 o 
  21  11   1      195.87      157.63    110.40 o 
  22  11   1     1988.17     1906.40    159.17 o 
  23  11   1       10.55      -44.52    107.09 o 
  24  11   1       28.92      197.93    109.49 o 
   0  12   1     2224.99     2564.08    117.37 o 
   1  12   1    29225.21    28827.43    517.83 o 
   2  12   1      113.32      547.18     90.85 o 
   3  12   1        0.10      155.82     82.12 o 
   4  12   1      100.76      -64.07     86.63 o 
   5  12   1    26638.15    25875.80    465.71 o 
   6  12   1      228.53      370.91     90.85 o 
   7  12   1    20096.91    20282.59    398.90 o 
   8  12   1      858.20      817.72     97.78 o 
   9  12   1      517.88      548.12     95.97 o 
  10  12   1       95.73       52.94     84.83 o 
  11  12   1    12979.20    12885.63    302.08 o 
  12  12   1      238.37      268.93     96.86 o 
  13  12   1     8092.13     7737.93    229.82 o 
  14  12   1       71.96      136.27     94.15 o 
  15  12   1     1203.48     1073.18    117.34 o 
  16  12   1       69.59      148.00    102.88 o 
  17  12   1    12121.41    12232.75    318.21 o 
  18  12   1       31.71       41.81    108.89 o 
  19  12   1     4756.86     4350.10    196.25 o 
  20  12   1      413.85      374.22    122.44 o 
  21  12   1      276.69      237.95    107.09 o 
  22  12   1       68.78       16.24    107.99 o 
  23  12   1     2624.78     2770.13    176.33 o 
   1  13   1      108.17       26.47     76.11 o 
   2  13   1     3428.09     3666.57    137.86 o 
   3  13   1      280.51      338.13     79.72 o 
   4  13   1     1241.58     1283.85     96.88 o 
   5  13   1      107.67       74.60     79.72 o 
   6  13   1       91.57       76.11     82.12 o 
   7  13   1      324.35      351.06     87.24 o 
   8  13   1     1870.38     1687.48    115.55 o 
   9  13   1      311.55      403.40     87.24 o 
  10  13   1     4108.55     4141.98    160.14 o 
  11  13   1        4.58       73.70     83.93 o 
  12  13   1     1200.20     1081.61    117.34 o 
  13  13   1     1240.82     1372.85    114.03 o 
  14  13   1      141.49      -82.12    100.17 o 
  15  13   1      270.37      231.93    107.99 o 
  16  13   1     6435.96     6390.26    222.80 o 
  17  13   1       47.21      -64.97    117.32 o 
  18  13   1      455.34      582.40    120.63 o 
  19  13   1      140.30       55.65    109.50 o 
  20  13   1     1083.00      954.90    137.79 o 
  21  13   1       71.12      -71.89    114.01 o 
  22  13   1     1382.71     1337.02    146.52 o 
   0  14   1        4.16      150.70     70.09 o 
   1  14   1       62.12      -67.68     77.91 o 
   2  14   1       11.26      -45.42     76.10 o 
   3  14   1      752.49      728.05     84.84 o 
   4  14   1      289.03      350.16     82.12 o 
   5  14   1     2036.18     2085.04    114.65 o 
   6  14   1      373.43      332.11     85.74 o 
   7  14   1      348.95      301.43     90.85 o 
   8  14   1       34.59      -24.97     81.22 o 
   9  14   1       33.32       30.08     85.73 o 
  10  14   1        5.42      -26.47     86.63 o 
  11  14   1      357.58      518.92     98.37 o 
  12  14   1      107.88      -44.52     87.24 o 
  13  14   1        0.95       41.81     89.94 o 
  14  14   1        8.25        4.21     95.96 o 
  15  14   1       31.36      -31.58    103.48 o 
  16  14   1      349.11      381.14    110.40 o 
  17  14   1        2.91       43.62    104.38 o 
  18  14   1        9.93      117.31    108.89 o 
  19  14   1      742.50      990.65    123.34 o 
  20  14   1       31.63      -16.24    113.10 o 
  21  14   1       47.05     -103.48    113.10 o 
   1  15   1       19.93      -52.34     83.93 o 
   2  15   1     2483.14     2647.92    128.50 o 
   3  15   1        2.17       74.60     92.35 o 
   4  15   1     3621.97     3493.29    148.09 o 
   5  15   1      926.17      782.82    105.30 o 
   6  15   1      303.20      278.26     94.16 o 
   7  15   1       13.11      -93.25     93.25 o 
   8  15   1     3782.95     3786.13    155.01 o 
   9  15   1      217.05      237.95     96.86 o 
  10  15   1     8618.77     8594.58    246.99 o 
  11  15   1        0.42       41.81     93.25 o 
  12  15   1       96.31      242.45     95.96 o 
  13  15   1       63.77      210.57    106.19 o 
  14  15   1     4740.13     4621.68    187.53 o 
  15  15   1       25.06       24.06    109.49 o 
  16  15   1     5884.17     5849.63    218.56 o 
  17  15   1       17.63       61.67    112.20 o 
  18  15   1        6.43     -112.20    112.20 o 
  19  15   1       17.34       38.50    119.12 o 
  20  15   1     2839.13     2624.56    185.96 o 
   0  16   1     1130.72     1418.26    130.27 o 
   1  16   1    12560.15    12352.71    308.95 o 
   2  16   1      129.70      213.28    109.50 o 
   3  16   1      115.10      122.43    101.07 o 
   4  16   1      872.57     1031.01    109.51 o 
   5  16   1     7130.82     7024.21    222.85 o 
   6  16   1       98.19      155.82    104.38 o 
   7  16   1     6804.75     6764.71    213.50 o 
   8  16   1      188.87       91.75    107.99 o 
   9  16   1      170.44      186.81    103.48 o 
  10  16   1       25.32      108.89    106.19 o 
  11  16   1     9224.67     9374.18    271.09 o 
  12  16   1      141.38      212.37    111.30 o 
  13  16   1     4394.77     4438.11    193.54 o 
  14  16   1       13.75       34.29    109.49 o 
  15  16   1     1366.83     1474.82    142.91 o 
  16  16   1        4.92      120.62    110.40 o 
  17  16   1     5933.30     5732.03    230.59 o 
  18  16   1       82.36      -39.41    130.25 o 
  19  16   1      749.50      959.96    136.28 o 
   1  17   1      477.99      642.27    108.90 o 
   2  17   1      236.70      274.95     98.37 o 
   3  17   1      300.40      182.30    102.88 o 
   4  17   1       32.75      179.88     92.35 o 
   5  17   1      297.17      253.59    104.38 o 
   6  17   1      252.57      158.53    100.17 o 
   7  17   1      361.62      380.24    108.00 o 
   8  17   1       35.85      160.03     94.15 o 
   9  17   1      341.10      249.98    105.29 o 
  10  17   1      199.16      102.88    107.09 o 
  11  17   1      142.44      286.07    114.01 o 
  12  17   1       25.53      142.28    104.38 o 
  13  17   1      224.44      136.27    119.12 o 
  14  17   1       55.73       25.57    114.61 o 
  15  17   1        6.94       58.96    108.89 o 
  16  17   1       15.45      -83.02    117.31 o 
  17  17   1       19.03       23.16    114.61 o 
  18  17   1       22.73      259.60    114.01 o 
   0  18   1      264.20      237.35    114.01 o 
   1  18   1     7769.15     7719.33    235.80 o 
   2  18   1        1.66      -52.94    108.89 o 
   3  18   1       19.02       52.94    107.09 o 
   4  18   1      118.48      139.58    105.28 o 
   5  18   1     8080.49     7512.91    257.19 o 
   6  18   1      106.60      225.31    111.30 o 
   7  18   1     3340.03     3543.06    173.95 o 
   8  18   1      101.73       52.34    106.19 o 
   9  18   1      288.21      305.63    108.90 o 
  10  18   1      234.70      188.31    114.61 o 
  11  18   1     3683.77     3660.51    187.49 o 
  12  18   1      221.53       -5.11    117.32 o 
  13  18   1     1515.56     1540.73    145.62 o 
  14  18   1        0.09     -114.61    114.61 o 
  15  18   1       59.59       50.54    121.53 o 
  16  18   1       84.14      -12.03    113.10 o 
   1  19   1      459.51      397.39    114.61 o 
   2  19   1     3058.37     2942.54    165.21 o 
   3  19   1        2.03       52.34    108.89 o 
   4  19   1     3413.58     3399.21    174.85 o 
   5  19   1      584.45      876.02    120.03 o 
   6  19   1       36.83      137.77    106.19 o 
   7  19   1       57.83      174.77    104.38 o 
   8  19   1     3647.19     3175.66    179.97 o 
   9  19   1       14.80       72.80    114.61 o 
  10  19   1     3775.47     3544.05    194.42 o 
  11  19   1        4.75      -42.71    118.22 o 
  12  19   1      152.55      259.60    112.20 o 
  13  19   1        6.82     -114.61    114.61 o 
  14  19   1     1802.64     1890.09    150.74 o 
   0  20   1      254.25      182.30    118.22 o 
   1  20   1     1551.10     1543.46    136.90 o 
   2  20   1       70.74      117.32    107.09 o 
   3  20   1        3.10      -56.55    106.18 o 
   4  20   1      365.62      505.98    107.09 o 
   5  20   1      503.40      505.09    118.22 o 
   6  20   1        0.40      115.51    100.17 o 
   7  20   1     2093.09     1993.99    164.59 o 
   8  20   1      100.43      -16.24    114.61 o 
   9  20   1        3.79      -33.39    102.88 o 
  10  20   1       25.79      -56.55    114.01 o 
  11  20   1     1539.84     1550.05    150.73 o 
  12  20   1       25.07        0.00    115.51 o 
   1  21   1      121.52       64.98    114.01 o 
   2  21   1       12.01      103.48    107.09 o 
   3  21   1      152.42      345.03    107.09 o 
   4  21   1       28.76      237.34    101.97 o 
   5  21   1       65.22       44.52    109.49 o 
   6  21   1        4.53       45.42    107.99 o 
   7  21   1      136.44       68.59    123.33 o 
   8  21   1       28.48      -80.62    115.51 o 
   9  21   1       12.96      141.38    103.48 o 
   0  22   1       66.65      104.38    132.66 o 
   1  22   1     4952.95     5112.64    229.66 o 
   2  22   1        1.72      133.56    118.22 o 
   3  22   1      119.85      122.43    125.14 o 
   4  22   1       18.04       35.19    120.02 o 
   0   0   2   143119.50   143728.75    733.70 o 
   1   0   2    29889.81    30614.33    339.70 o 
   2   0   2    54007.06    54765.41    468.25 o 
   3   0   2     5471.77     5304.10    131.61 o 
   4   0   2     3753.65     3909.34    107.31 o 
   5   0   2     2263.93     2344.39     85.83 o 
   6   0   2   239761.84   224417.88   1239.32 o 
   7   0   2    20800.31    21831.38    407.56 o 
   8   0   2     2931.43     2436.94     90.03 o 
   9   0   2       59.36      101.07     56.55 o 
  10   0   2    81519.84    77284.52    883.42 o 
  11   0   2      269.52      203.66     58.96 o 
  12   0   2    29285.28    25990.93    490.88 o 
  13   0   2      982.96     1159.58     78.83 o 
  14   0   2     4438.86     4019.07    131.88 o 
  15   0   2      294.30      170.27     83.03 o 
  16   0   2    12404.85    12445.78    274.70 o 
  17   0   2      445.56      291.21     93.26 o 
  18   0   2    21406.76    20797.95    431.47 o 
  19   0   2      168.85      -71.89    107.09 o 
  20   0   2      166.58       15.34     92.35 o 
  21   0   2       64.53      -94.15     97.76 o 
  22   0   2     5907.71     5902.16    206.53 o 
  23   0   2       42.52     -101.07    101.07 o 
  24   0   2     4220.91     4683.87    187.51 o 
  25   0   2       30.03      158.53    102.88 o 
  26   0   2     1106.63     1287.04    139.59 o 
  27   0   2        6.79      -17.15    103.48 o 
   1   1   2     3372.93     3235.41     92.58 o 
   2   1   2    19461.26    20437.38    299.30 o 
   3   1   2     3497.47     3969.54    103.10 o 
   4   1   2      223.44      373.35     54.75 o 
   5   1   2    14395.32    13884.96    262.00 o 
   6   1   2     2395.93     2176.17     83.11 o 
   7   1   2      428.19      336.66     53.85 o 
   8   1   2       17.40       15.34     52.94 o 
   9   1   2    31473.10    31424.09    542.29 o 
  10   1   2      693.01      882.14     73.71 o 
  11   1   2    10615.32    11000.21    236.20 o 
  12   1   2     4546.70     4775.61    142.44 o 
  13   1   2     3738.26     3978.32    126.75 o 
  14   1   2      327.61      385.36     75.21 o 
  15   1   2    13653.80    13810.76    295.32 o 
  16   1   2      882.76      955.83     99.28 o 
  17   1   2     2783.95     2817.60    134.53 o 
  18   1   2       47.76      -13.84     91.75 o 
  19   1   2     2055.48     2102.76    126.68 o 
  20   1   2       97.11       41.81     95.96 o 
  21   1   2     3931.21     3855.66    159.22 o 
  22   1   2      376.54      325.49    106.19 o 
  23   1   2      219.21      151.61    102.88 o 
  24   1   2       32.89      -67.68    103.48 o 
  25   1   2      264.65      415.43    101.07 o 
  26   1   2       70.61     -107.99    107.99 o 
  27   1   2     1226.73     1096.31    142.30 o 
   0   2   2    98512.87   101632.96    659.82 o 
   1   2   2     1403.44     1437.38     75.27 o 
   2   2   2        6.18       41.21     49.63 o 
   3   2   2     2445.93     2553.47     84.94 o 
   4   2   2    19970.16    19617.96    338.19 o 
   5   2   2    24982.87    24633.26    398.24 o 
   6   2   2     3763.42     3680.06    107.25 o 
   7   2   2      332.59      410.95     56.56 o 
   8   2   2     7117.30     6834.25    151.07 o 
   9   2   2      560.79      518.08     58.97 o 
  10   2   2     6422.95     6067.56    149.17 o 
  11   2   2      407.26      363.11     64.08 o 
  12   2   2     1327.77     1163.30     80.64 o 
  13   2   2       71.78      142.28     67.68 o 
  14   2   2       67.92       12.93     70.99 o 
  15   2   2      296.42      231.94     82.13 o 
  16   2   2      181.03      233.74     88.14 o 
  17   2   2      117.20      243.96     77.91 o 
  18   2   2      218.05      253.59     83.93 o 
  19   2   2      163.53      200.34     92.35 o 
  20   2   2      205.79      185.90     95.06 o 
  21   2   2        0.68      -20.45     93.25 o 
  22   2   2      885.74      833.34    112.22 o 
  23   2   2        2.11       13.84     96.86 o 
  24   2   2      509.30      576.39    109.50 o 
  25   2   2        1.82     -107.09    107.09 o 
  26   2   2       18.12       64.97    103.48 o 
  27   2   2        2.59      -57.45    108.89 o 
   1   3   2     2010.22     2296.57     85.83 o 
   2   3   2     5838.73     6048.10    139.11 o 
   3   3   2      310.65      263.85     56.56 o 
   4   3   2    10631.51    11407.47    217.65 o 
   5   3   2    17841.62    17967.34    310.65 o 
   6   3   2    19797.29    21408.13    349.48 o 
   7   3   2     3079.87     3226.66     97.87 o 
   8   3   2       34.27       47.23     52.34 o 
   9   3   2    43701.28    43014.29    653.02 o 
  10   3   2     1548.52     1576.30     78.85 o 
  11   3   2    18642.87    17820.07    332.17 o 
  12   3   2     3053.04     3245.99    115.59 o 
  13   3   2     7064.79     7108.86    187.70 o 
  14   3   2      243.39      207.27     79.72 o 
  15   3   2    26535.52    27241.59    517.42 o 
  16   3   2      818.98      850.51     99.28 o 
  17   3   2     5585.51     5338.99    180.06 o 
  18   3   2      224.21      214.78     90.85 o 
  19   3   2      546.48      683.49    102.89 o 
  20   3   2       22.42      -89.94     89.94 o 
  21   3   2     6270.23     6270.56    209.26 o 
  22   3   2      219.13       22.26    102.88 o 
  23   3   2     1687.93     1885.00    138.70 o 
  24   3   2      147.35      118.22    106.19 o 
  25   3   2      727.54      884.76    114.62 o 
  26   3   2       69.85     -111.30    111.30 o 
  27   3   2     4205.60     4641.77    214.29 o 
   0   4   2    34019.39    37211.25    464.82 o 
   1   4   2     5510.62     5900.14    144.17 o 
   2   4   2    13184.11    13053.62    257.57 o 
   3   4   2       29.34       80.62     51.44 o 
   4   4   2      357.17      298.14     52.95 o 
   5   4   2     2433.19     2494.84     84.00 o 
   6   4   2    72223.26    73809.36    768.50 o 
   7   4   2     1201.71     1375.84     73.73 o 
   8   4   2    16909.22    16481.89    310.84 o 
   9   4   2      521.89      692.86     66.79 o 
  10   4   2     8705.47     7872.89    183.62 o 
  11   4   2      545.19      405.84     67.69 o 
  12   4   2    53480.42    50847.46    823.49 o 
  13   4   2     1112.72     1368.71     93.27 o 
  14   4   2     6447.40     6123.59    170.48 o 
  15   4   2        5.20       95.96     73.70 o 
  16   4   2    21243.00    20748.86    445.45 o 
  17   4   2       33.22       86.63     91.75 o 
  18   4   2    13327.68    13355.61    316.56 o 
  19   4   2       80.03       45.42     94.15 o 
  20   4   2       91.98      111.30     89.94 o 
  21   4   2        4.05      -97.76     97.76 o 
  22   4   2     2422.67     2603.19    148.05 o 
  23   4   2        0.81      240.65     91.75 o 
  24   4   2     3016.72     3304.81    172.13 o 
  25   4   2        1.97       15.34    106.18 o 
  26   4   2      226.07      194.33    116.42 o 
  27   4   2        0.99       35.19    109.49 o 
   1   5   2     5732.95     6087.31    139.01 o 
   2   5   2      377.53      435.03     58.97 o 
   3   5   2      199.61      347.76     54.75 o 
   4   5   2    16008.86    17364.45    321.36 o 
   5   5   2     7735.13     7929.12    168.31 o 
   6   5   2      307.05      288.50     55.65 o 
   7   5   2     2428.29     2622.30     93.32 o 
   8   5   2      180.43      220.80     57.46 o 
   9   5   2     2770.71     2763.48     97.84 o 
  10   5   2      139.83      105.29     64.07 o 
  11   5   2      207.10      243.97     70.09 o 
  12   5   2      565.00      525.88     80.63 o 
  13   5   2     9428.09     9530.64    234.20 o 
  14   5   2      427.86      575.49     82.13 o 
  15   5   2     1247.38     1222.17     99.29 o 
  16   5   2       30.22      -35.19     89.04 o 
  17   5   2     2959.92     2952.14    140.55 o 
  18   5   2      321.82      206.36    100.17 o 
  19   5   2     4513.78     4342.58    171.28 o 
  20   5   2       33.68      -73.70     89.94 o 
  21   5   2      107.99      189.21     89.04 o 
  22   5   2        0.01      -31.58     96.86 o 
  23   5   2       43.64      -29.18     99.27 o 
  24   5   2       45.26      -70.99    107.99 o 
  25   5   2       13.98      149.80     98.36 o 
  26   5   2       55.60     -105.28    105.28 o 
  27   5   2      100.56       47.23    109.50 o 
   0   6   2    62594.90    61986.86    695.41 o 
   1   6   2     4006.57     4942.01    140.68 o 
   2   6   2    34750.94    35214.06    539.37 o 
   3   6   2     2475.66     2502.47     90.02 o 
   4   6   2     8020.72     6353.53    152.92 o 
   5   6   2      347.74      485.56     61.67 o 
   6   6   2    68850.12    68407.07    814.54 o 
   7   6   2     3228.69     3359.81    108.09 o 
   8   6   2    14944.91    14963.75    272.43 o 
   9   6   2       28.82       57.45     60.76 o 
  10   6   2    14662.06    13778.97    283.46 o 
  11   6   2     3048.04     3150.74    118.30 o 
  12   6   2    30460.52    30159.33    577.42 o 
  13   6   2      169.83      334.81     77.01 o 
  14   6   2      897.82      783.74     89.96 o 
  15   6   2       63.14      -15.34     82.12 o 
  16   6   2     5310.48     5318.19    174.03 o 
  17   6   2      586.89      430.80    101.08 o 
  18   6   2     5958.50     5587.52    195.41 o 
  19   6   2      123.00      109.50     97.76 o 
  20   6   2      494.76      448.84    103.49 o 
  21   6   2      192.79      293.60    100.17 o 
  22   6   2     2479.37     2382.02    148.05 o 
  23   6   2        1.99     -101.07    101.07 o 
  24   6   2     2664.23     2599.59    165.20 o 
  25   6   2        3.33     -100.17    100.17 o 
  26   6   2       16.98      182.29    102.88 o 
   1   7   2    12491.55    12939.22    250.99 o 
   2   7   2     3237.60     3446.61    108.10 o 
   3   7   2    60925.02    61856.58    754.58 o 
   4   7   2      784.49      675.77     71.91 o 
   5   7   2    12668.27    12428.94    240.63 o 
   6   7   2     2316.93     2581.69     96.02 o 
   7   7   2     3007.14     3002.65    108.08 o 
   8   7   2     1940.54     2265.89     96.00 o 
   9   7   2    55044.82    56800.29    850.32 o 
  10   7   2     3857.20     4001.56    132.77 o 
  11   7   2    14496.93    14208.25    285.16 o 
  12   7   2      418.54      404.92     83.03 o 
  13   7   2     6001.20     5993.18    177.39 o 
  14   7   2     1944.26     1803.10    115.55 o 
  15   7   2    17630.53    17869.10    388.37 o 
  16   7   2     1095.64     1144.19    105.30 o 
  17   7   2     4979.73     4676.61    181.54 o 
  18   7   2       62.74       69.49     95.96 o 
  19   7   2     4331.07     4604.82    162.85 o 
  20   7   2      129.10      107.09     93.25 o 
  21   7   2     7972.05     8277.74    245.14 o 
  22   7   2        1.90      -52.34     98.36 o 
  23   7   2     1371.30     1254.60    133.58 o 
  24   7   2      115.29      120.63    110.40 o 
  25   7   2      782.59      785.18    120.64 o 
  26   7   2       74.08       35.19    109.49 o 
   0   8   2      498.67      705.80     61.67 o 
   1   8   2        0.03       -9.33     51.44 o 
   2   8   2     1734.68     1862.32     76.14 o 
   3   8   2      842.86      809.36     68.60 o 
   4   8   2     8159.88     8753.52    190.54 o 
   5   8   2      303.40      416.05     61.67 o 
   6   8   2     4193.60     3589.18    115.63 o 
   7   8   2        6.23       77.01     53.84 o 
   8   8   2    10364.89    10380.37    223.14 o 
   9   8   2     1116.75     1105.75     85.75 o 
  10   8   2      136.03      120.63     70.99 o 
  11   8   2      886.55      747.64     83.94 o 
  12   8   2    11754.06    12223.49    270.45 o 
  13   8   2      143.69       27.37     83.93 o 
  14   8   2     3095.53     3046.49    126.71 o 
  15   8   2      340.67      172.07     92.35 o 
  16   8   2      168.41      224.41     92.35 o 
  17   8   2     1339.59     1287.13    115.53 o 
  18   8   2     2384.86     2377.86    138.72 o 
  19   8   2      246.76      117.32    101.07 o 
  20   8   2     1128.66      982.30    121.55 o 
  21   8   2      121.54       74.60    106.19 o 
  22   8   2       69.28      229.52     92.35 o 
  23   8   2        7.71      -61.67    103.48 o 
  24   8   2     1405.37     1266.63    133.58 o 
  25   8   2       68.82       39.41    108.89 o 
   1   9   2      831.30      797.31     67.70 o 
   2   9   2       13.17      -55.65     55.65 o 
   3   9   2     2539.89     2482.38     97.83 o 
   4   9   2     1927.88     1958.30     91.79 o 
   5   9   2     3553.00     3901.25    122.54 o 
   6   9   2      128.60       76.11     66.78 o 
   7   9   2     4550.86     4048.28    131.89 o 
   8   9   2      188.93      304.13     76.11 o 
   9   9   2     1507.39     1581.25     94.18 o 
  10   9   2      213.40      294.50     70.99 o 
  11   9   2     1530.09     1432.88     99.30 o 
  12   9   2      887.80      879.41     92.36 o 
  13   9   2     3860.29     3717.89    139.67 o 
  14   9   2       67.51      104.38     79.71 o 
  15   9   2       75.36       49.63     91.75 o 
  16   9   2     1245.17     1009.71    119.14 o 
  17   9   2     6600.25     6663.48    213.49 o 
  18   9   2      309.73       99.27    107.09 o 
  19   9   2      320.84      524.03    101.98 o 
  20   9   2       19.81      -31.58    101.07 o 
  21   9   2     1209.85     1589.43    131.17 o 
  22   9   2       22.95       70.09    101.97 o 
  23   9   2      825.32     1028.57    122.44 o 
  24   9   2       20.94      110.40    111.30 o 
  25   9   2      350.12      382.64    120.63 o 
   0  10   2    58770.21    59910.51    866.65 o 
   1  10   2      820.90     1140.89     96.88 o 
   2  10   2    13464.86    13575.31    286.99 o 
   3  10   2      284.52      254.20     80.62 o 
   4  10   2    31012.10    30672.40    564.11 o 
   5  10   2     1877.77     1871.82    106.23 o 
   6  10   2    48622.38    46635.76    818.73 o 
   7  10   2      232.02      339.93     81.22 o 
   8  10   2      926.50      907.11     85.75 o 
   9  10   2       22.14        0.00     77.91 o 
  10  10   2     5346.43     5571.62    169.83 o 
  11  10   2      516.31      410.34     84.84 o 
  12  10   2     1933.90     2015.51    114.05 o 
  13  10   2      774.90      750.92     95.97 o 
  14  10   2     4372.43     4370.35    166.17 o 
  15  10   2       17.71      115.51     89.94 o 
  16  10   2      136.30       85.73     96.86 o 
  17  10   2      922.00     1031.01    110.41 o 
  18  10   2    14612.10    14806.99    378.33 o 
  19  10   2       82.76       99.27    103.48 o 
  20  10   2     3195.30     2901.37    173.94 o 
  21  10   2       29.65      -34.29    114.01 o 
  22  10   2     1111.91      861.64    134.48 o 
  23  10   2       92.07      326.38    100.17 o 
  24  10   2     4605.14     4932.46    214.90 o 
   1  11   2    14428.75    15323.81    312.63 o 
   2  11   2      382.28      802.32     89.95 o 
   3  11   2    46134.90    44902.54    802.68 o 
   4  11   2     1947.69     2009.63    118.27 o 
   5  11   2    11514.93    11588.62    260.23 o 
   6  11   2      157.81      115.51     83.93 o 
   7  11   2     9091.23     8392.16    216.07 o 
   8  11   2      478.10      500.89     88.14 o 
   9  11   2    19300.07    19724.30    396.10 o 
  10  11   2       49.80       78.81     80.62 o 
  11  11   2      982.52      901.68    102.89 o 
  12  11   2       46.10        3.31     89.94 o 
  13  11   2     4751.41     5255.68    173.10 o 
  14  11   2        0.64      -30.08     92.35 o 
  15  11   2     7420.81     7261.85    214.43 o 
  16  11   2       17.69      -12.03     92.35 o 
  17  11   2      390.91      286.99    110.40 o 
  18  11   2       79.44      -66.78    109.49 o 
  19  11   2     3055.39     2782.45    170.33 o 
  20  11   2      313.17      118.22    120.03 o 
  21  11   2     5001.00     4939.81    220.94 o 
  22  11   2       11.56      172.06    108.89 o 
  23  11   2      163.39      376.62    109.50 o 
  24  11   2       87.98      176.27    122.43 o 
   0  12   2     2874.41     3075.77    125.21 o 
   1  12   2        0.12       58.36     71.89 o 
   2  12   2       76.59       64.07     73.70 o 
   3  12   2      188.54      137.77     74.60 o 
   4  12   2     2980.13     2931.00    118.29 o 
   5  12   2      476.63      623.33     85.74 o 
   6  12   2       24.80       41.81     78.81 o 
   7  12   2      101.38       79.72     78.81 o 
   8  12   2      332.73      471.09     84.83 o 
   9  12   2       10.51       55.65     82.12 o 
  10  12   2      134.27       13.84     86.63 o 
  11  12   2      109.00      -73.70     90.85 o 
  12  12   2     1119.14     1061.14    114.03 o 
  13  12   2      110.82      148.00     90.85 o 
  14  12   2     1530.12     1348.24    120.65 o 
  15  12   2        4.59      -53.84     95.06 o 
  16  12   2       18.87      -94.15     95.96 o 
  17  12   2      593.80      533.38    111.31 o 
  18  12   2       15.79      -56.55    105.28 o 
  19  12   2        0.88       -9.33    101.07 o 
  20  12   2       19.85       20.45    103.48 o 
  21  12   2       41.47       64.07    113.10 o 
  22  12   2       91.45      150.71    116.41 o 
  23  12   2      130.21      203.65    116.41 o 
   1  13   2     4033.17     3946.93    142.99 o 
   2  13   2       98.35      191.02     83.93 o 
   3  13   2    13588.54    13068.63    291.02 o 
   4  13   2        5.77       -3.31     85.73 o 
   5  13   2      782.10      840.88     95.07 o 
   6  13   2      344.33      326.40     87.24 o 
   7  13   2     7279.79     7551.00    203.31 o 
   8  13   2        5.37        3.31     82.12 o 
   9  13   2     5591.07     5422.70    184.27 o 
  10  13   2      363.20      383.55     94.16 o 
  11  13   2      757.82      718.42     99.28 o 
  12  13   2       37.17       77.91     84.83 o 
  13  13   2      576.84      450.35    105.29 o 
  14  13   2      936.05      664.58    111.31 o 
  15  13   2     3023.45     3191.17    156.79 o 
  16  13   2      253.70      280.06    104.38 o 
  17  13   2      569.92      696.12    117.32 o 
  18  13   2      151.10      132.66    113.11 o 
  19  13   2      426.53      515.61    113.11 o 
  20  13   2       54.67      117.32    100.17 o 
  21  13   2     2919.09     2909.88    185.06 o 
  22  13   2        3.01       63.47    119.12 o 
   0  14   2     8176.44     8189.45    218.71 o 
   1  14   2      101.65       36.10     90.85 o 
   2  14   2     2965.32     2762.87    129.42 o 
   3  14   2      117.24      159.13     87.24 o 
   4  14   2     3437.12     3434.88    133.64 o 
   5  14   2       42.41      106.19     90.84 o 
   6  14   2     9769.73     9574.43    247.98 o 
   7  14   2        4.09       39.41     87.23 o 
   8  14   2        4.94      172.06     77.01 o 
   9  14   2      202.93      198.54     92.35 o 
  10  14   2       68.03       96.86     84.83 o 
  11  14   2        3.55      151.61     80.62 o 
  12  14   2     2945.22     2648.89    148.97 o 
  13  14   2      311.57      426.56     96.86 o 
  14  14   2     4958.25     4854.31    186.94 o 
  15  14   2      164.05      114.61    110.40 o 
  16  14   2      579.66      499.98    116.42 o 
  17  14   2      173.63      142.89    104.38 o 
  18  14   2     4367.10     4350.68    200.45 o 
  19  14   2       89.15      143.79    105.28 o 
  20  14   2     1648.85     1739.33    156.75 o 
  21  14   2        0.03        6.02    114.01 o 
   1  15   2     3435.95     3562.42    148.08 o 
   2  15   2       82.96      -64.07     99.27 o 
   3  15   2     7495.28     7115.18    214.44 o 
   4  15   2      837.76      855.61    102.89 o 
   5  15   2      262.00      232.83     92.35 o 
   6  15   2      114.94      -83.02     93.25 o 
   7  15   2     1481.41     1389.15    114.03 o 
   8  15   2      518.09      620.01     97.77 o 
   9  15   2      565.73      684.09     98.37 o 
  10  15   2      256.31      355.27     91.75 o 
  11  15   2      516.13      607.98    100.18 o 
  12  15   2       42.96       39.41    101.97 o 
  13  15   2     1437.85     1317.20    129.37 o 
  14  15   2      140.01      102.88    102.88 o 
  15  15   2      371.70      536.97    116.42 o 
  16  15   2       22.02       54.75    107.09 o 
  17  15   2        3.72      -57.45    105.28 o 
  18  15   2       35.32      -75.20    116.41 o 
  19  15   2      451.17      458.15    124.24 o 
  20  15   2      117.97      -64.07    111.30 o 
   0  16   2     1205.21     1108.09    114.03 o 
   1  16   2       28.55       41.81     93.25 o 
   2  16   2      270.67      185.00     97.77 o 
   3  16   2       14.93      -85.73     91.75 o 
   4  16   2        6.44       47.23     87.23 o 
   5  16   2      421.30      326.40    101.98 o 
   6  16   2     3613.20     3893.11    158.61 o 
   7  16   2      127.58      123.33    101.98 o 
   8  16   2     5128.65     4707.94    185.14 o 
   9  16   2       10.47       95.06     97.76 o 
  10  16   2      321.74      211.48    108.90 o 
  11  16   2      111.12       95.06    103.48 o 
  12  16   2     4491.76     3920.78    180.00 o 
  13  16   2      112.50       86.63    113.11 o 
  14  16   2      272.62      158.53    115.51 o 
  15  16   2       86.31      -61.67    109.49 o 
  16  16   2      338.16      163.65    119.12 o 
  17  16   2        7.47      -65.88    106.18 o 
  18  16   2      642.33      666.94    133.57 o 
  19  16   2        2.00     -118.22    118.22 o 
   1  17   2    10259.76     9974.92    285.61 o 
   2  17   2       12.86      440.98    115.51 o 
   3  17   2    24396.26    23087.43    521.70 o 
   4  17   2      296.70      422.95    128.45 o 
   5  17   2     2271.63     2174.06    149.85 o 
   6  17   2        3.71       52.34    108.89 o 
   7  17   2     5732.04     5862.50    204.72 o 
   8  17   2      378.01      333.01    119.13 o 
   9  17   2     9269.26     9508.65    281.32 o 
  10  17   2      435.13      197.94    126.65 o 
  11  17   2      280.15      458.15    112.21 o 
  12  17   2       95.47      -78.81    112.20 o 
  13  17   2     2650.65     2687.15    162.79 o 
  14  17   2      597.28      675.67    125.15 o 
  15  17   2     3847.50     3758.34    192.01 o 
  16  17   2        0.07     -119.12    119.12 o 
  17  17   2      669.50      626.93    132.67 o 
   0  18   2    10851.20    10904.50    300.98 o 
   1  18   2        0.65      111.30    123.33 o 
   2  18   2     1088.39     1135.72    131.77 o 
   3  18   2        2.70      -89.94    117.31 o 
   4  18   2     3319.98     3084.13    167.03 o 
   5  18   2      161.62      188.31    102.88 o 
   6  18   2     1915.54     1842.34    141.42 o 
   7  18   2       53.26       33.39    103.48 o 
   8  18   2       15.21       81.22    102.88 o 
   9  18   2       28.84     -112.20    112.20 o 
  10  18   2      597.13      480.43    114.62 o 
  11  18   2      203.20      255.99    104.38 o 
  12  18   2     1243.57     1124.60    135.39 o 
  13  18   2        2.06       16.24    107.09 o 
  14  18   2      812.89     1107.99    125.75 o 
  15  18   2       94.33      107.99    116.41 o 
  16  18   2       10.35       12.03    122.43 o 
   1  19   2       24.37       99.27     94.15 o 
   2  19   2       58.19       42.71     96.86 o 
   3  19   2        0.61     -103.48    103.48 o 
   4  19   2        1.67      -24.06     95.96 o 
   5  19   2      540.41      550.52    117.32 o 
   6  19   2       18.53      -97.76     97.76 o 
   7  19   2       58.66       54.75     99.27 o 
   8  19   2      109.29      167.85    100.17 o 
   9  19   2      505.55      569.47    119.13 o 
  10  19   2        2.41     -107.99    107.99 o 
  11  19   2        2.50       87.23    100.17 o 
  12  19   2       35.93     -100.17    114.61 o 
  13  19   2       89.03      148.00    113.10 o 
  14  19   2        2.62      -52.94    112.20 o 
   0  20   2     2326.60     2175.51    151.65 o 
   1  20   2        7.10       10.23    100.17 o 
   2  20   2      574.39      392.28    120.03 o 
   3  20   2       49.84      102.88    104.38 o 
   4  20   2      350.02      216.59    111.30 o 
   5  20   2       58.66     -112.20    112.20 o 
   6  20   2     1565.46     1569.93    142.91 o 
   7  20   2       33.46       69.49    105.28 o 
   8  20   2      718.37      655.82    123.34 o 
   9  20   2       28.77      -27.37    115.51 o 
  10  20   2      164.16      331.50    107.09 o 
  11  20   2        9.95      -68.58    103.48 o 
   1  21   2      912.94      868.23    133.57 o 
   2  21   2       43.07      201.24    108.89 o 
   3  21   2     5913.98     5892.11    221.86 o 
   4  21   2       50.24       77.01    122.43 o 
   5  21   2     1399.12     1461.88    152.54 o 
   6  21   2        7.59       83.93    125.74 o 
   7  21   2     1612.12     1581.06    148.03 o 
   8  21   2      263.94      369.10    114.01 o 
   0  22   2     1240.79      920.61    130.27 o 
   1  22   2        3.44      -75.20    120.62 o 
   2  22   2      126.41      377.52    120.63 o 
   3  22   2        2.04     -133.56    133.56 o 
   1   1   3     7524.71     7663.16    162.46 o 
   2   1   3    40197.49    39040.10    475.77 o 
   3   1   3     6298.23     6569.04    144.21 o 
   4   1   3    88713.29    87288.34    751.79 o 
   5   1   3     4521.51     4443.45    120.84 o 
   6   1   3     5836.50     5891.06    135.66 o 
   7   1   3     8266.55     7837.28    167.42 o 
   8   1   3    37879.19    36106.78    576.18 o 
   9   1   3     9696.25     9710.93    199.09 o 
  10   1   3    21016.97    20203.22    368.46 o 
  11   1   3      165.21      224.41     64.98 o 
  12   1   3     3859.92     3867.09    119.23 o 
  13   1   3       56.16       89.04     69.49 o 
  14   1   3    24928.77    25525.08    486.22 o 
  15   1   3      328.74      308.35     86.64 o 
  16   1   3     9393.40     9368.02    240.17 o 
  17   1   3      135.83      331.50     86.63 o 
  18   1   3     2524.75     2149.29    132.71 o 
  19   1   3      154.91      118.22     94.15 o 
  20   1   3     7433.61     7383.78    233.10 o 
  21   1   3      768.68      779.18    110.41 o 
  22   1   3     3257.79     3012.20    157.70 o 
  23   1   3        0.59       55.65     93.25 o 
  24   1   3       70.72      171.16     99.27 o 
  25   1   3      143.54      268.93    106.19 o 
  26   1   3     1966.87     1809.81    160.07 o 
  27   1   3        0.61      148.90    102.88 o 
   0   2   3     6605.40     6027.20    141.84 o 
   1   2   3    13841.85    13751.82    255.28 o 
   2   2   3    16433.18    16618.45    283.11 o 
   3   2   3     1574.67     1725.73     70.14 o 
   4   2   3    10295.49    10081.83    194.25 o 
   5   2   3    35030.63    35226.60    510.34 o 
   6   2   3     4672.10     5074.98    128.66 o 
   7   2   3    22102.40    21811.73    379.37 o 
   8   2   3     1202.62     1257.54     69.51 o 
   9   2   3       81.91      111.30     50.54 o 
  10   2   3     3145.63     3213.81    106.27 o 
  11   2   3    25168.44    24660.64    428.30 o 
  12   2   3     3681.82     4318.49    131.87 o 
  13   2   3    47319.93    44586.24    792.33 o 
  14   2   3      619.99      581.53     87.25 o 
  15   2   3     3613.54     3756.44    136.36 o 
  16   2   3     1237.86     1222.16    102.90 o 
  17   2   3    12602.87    12413.79    296.96 o 
  18   2   3     4275.98     3891.96    163.76 o 
  19   2   3     8091.81     8022.54    232.23 o 
  20   2   3     2999.87     2989.92    144.76 o 
  21   2   3       39.13       37.60    100.17 o 
  22   2   3       72.85       48.73     94.15 o 
  23   2   3     3383.54     3851.54    170.34 o 
  24   2   3     1067.95     1241.91    130.27 o 
  25   2   3     4823.58     5382.42    209.19 o 
  26   2   3       62.12       11.13    118.22 o 
  27   2   3       24.68      -52.34    119.12 o 
   1   3   3    25166.36    25888.29    414.88 o 
   2   3   3     2823.13     2781.95     91.86 o 
   3   3   3    13113.57    13502.52    243.76 o 
   4   3   3      813.48      860.88     59.88 o 
   5   3   3     4602.06     4451.61    115.70 o 
   6   3   3    10903.56    10659.83    222.52 o 
   7   3   3      624.82      645.66     59.87 o 
   8   3   3     5546.67     5359.57    140.71 o 
   9   3   3       79.98       47.83     52.94 o 
  10   3   3    16140.23    15970.20    313.85 o 
  11   3   3      943.79     1029.60     79.73 o 
  12   3   3      170.71       -5.11     69.49 o 
  13   3   3       57.41      151.61     70.99 o 
  14   3   3     6826.40     6344.44    184.35 o 
  15   3   3       21.09      143.79     74.60 o 
  16   3   3     4732.35     4979.39    167.09 o 
  17   3   3      607.56      752.70     95.97 o 
  18   3   3       74.57       91.75     92.35 o 
  19   3   3      472.24      574.58    101.08 o 
  20   3   3     3557.77     3502.42    152.59 o 
  21   3   3      531.80      375.14    108.90 o 
  22   3   3      591.76      463.28    110.41 o 
  23   3   3        6.63       65.88     98.36 o 
  24   3   3       25.92      -79.71    112.20 o 
  25   3   3       87.68      351.05     92.35 o 
  26   3   3      190.48      -99.27    118.22 o 
  27   3   3       25.55      -12.03    110.40 o 
   0   4   3   252489.95   267536.47   1395.09 o 
   1   4   3     1664.50     1623.64    103.55 o 
   2   4   3     3605.21     3597.94    113.26 o 
   3   4   3      314.47      535.20     53.85 o 
   4   4   3      659.08      632.15     59.87 o 
   5   4   3      163.09       80.62     54.75 o 
   6   4   3      662.74      833.41     59.87 o 
   7   4   3       72.21       58.96     52.34 o 
   8   4   3     3272.19     3280.04    111.40 o 
   9   4   3     4336.62     4365.24    124.38 o 
  10   4   3     1488.63     1500.68     82.15 o 
  11   4   3     3793.56     3702.34    120.13 o 
  12   4   3     4089.97     4215.74    140.61 o 
  13   4   3    10998.92    10465.55    244.52 o 
  14   4   3      245.23      132.66     83.03 o 
  15   4   3     1493.73     1711.18    104.41 o 
  16   4   3        8.21      -44.52     84.83 o 
  17   4   3     1249.72     1209.21    114.03 o 
  18   4   3       40.11      262.91     89.04 o 
  19   4   3     1380.91     1535.66    119.15 o 
  20   4   3       28.97      125.14     95.96 o 
  21   4   3      204.81      355.26    100.17 o 
  22   4   3       91.18      144.69     90.84 o 
  23   4   3      950.56     1169.09    131.17 o 
  24   4   3        0.09      -59.86    100.17 o 
  25   4   3     1706.12     1664.13    148.93 o 
  26   4   3       28.67      245.76    110.40 o 
   1   5   3     3109.15     3718.56    111.42 o 
   2   5   3    46156.97    44170.04    591.88 o 
   3   5   3       13.42      -57.45     57.45 o 
   4   5   3    43167.46    40710.72    595.85 o 
   5   5   3     1280.79     1650.60     77.04 o 
   6   5   3     5713.48     6221.14    153.68 o 
   7   5   3    14396.66    14426.29    283.01 o 
   8   5   3    24996.60    23040.29    393.07 o 
   9   5   3     2775.39     2836.21    103.55 o 
  10   5   3    24288.74    23098.50    422.07 o 
  11   5   3     1470.21     1483.48     86.66 o 
  12   5   3      160.45      141.38     70.99 o 
  13   5   3      854.05      950.72     89.96 o 
  14   5   3    29781.22    28216.10    540.96 o 
  15   5   3       21.48        3.31     83.93 o 
  16   5   3    14566.04    14316.30    337.47 o 
  17   5   3       60.85      142.88     87.23 o 
  18   5   3     3623.16     3372.24    143.87 o 
  19   5   3       89.86      117.32     95.06 o 
  20   5   3    14636.38    14330.47    362.07 o 
  21   5   3        4.02       39.41     99.27 o 
  22   5   3     3023.67     3013.56    157.69 o 
  23   5   3       64.98       67.68    107.09 o 
  24   5   3      361.45      530.95    110.40 o 
  25   5   3        0.70       58.96    101.07 o 
  26   5   3     1898.32     2108.55    162.78 o 
   0   6   3     2995.71     2531.08     90.93 o 
   1   6   3     7356.16     7813.32    173.38 o 
   2   6   3     2054.27     2052.26     86.69 o 
   3   6   3      116.04      156.73     50.54 o 
   4   6   3       81.82       10.23     54.75 o 
   5   6   3    19738.62    18884.69    336.73 o 
   6   6   3     1302.47     1342.39     77.94 o 
   7   6   3    27210.82    25979.72    468.42 o 
   8   6   3    10835.04    10754.21    227.43 o 
   9   6   3      902.97      918.26     79.73 o 
  10   6   3      114.23      104.38     67.68 o 
  11   6   3    12997.22    12962.12    271.50 o 
  12   6   3      616.63      627.86     83.94 o 
  13   6   3     8327.86     7724.25    202.48 o 
  14   6   3      700.17      675.70     96.87 o 
  15   6   3     1915.02     1857.83    117.36 o 
  16   6   3       16.19      -34.29     88.14 o 
  17   6   3     7821.24     7151.38    214.45 o 
  18   6   3       15.61      197.03     89.04 o 
  19   6   3     2681.83     2842.30    146.55 o 
  20   6   3       68.55       92.35     99.27 o 
  21   6   3       44.73       48.73     95.96 o 
  22   6   3      218.39      149.81    101.07 o 
  23   6   3     2312.64     2294.67    154.96 o 
  24   6   3      236.51      405.80    111.30 o 
  25   6   3     1066.98     1049.96    128.46 o 
  26   6   3        3.37     -117.31    117.31 o 
   1   7   3      967.84      909.60     64.99 o 
   2   7   3    13195.83    13358.00    265.73 o 
   3   7   3       58.69       47.83     57.46 o 
   4   7   3     1834.75     2001.39     80.66 o 
   5   7   3     3234.88     3205.20    105.37 o 
   6   7   3     2509.69     2710.24     98.43 o 
   7   7   3      852.50      806.64     72.81 o 
   8   7   3     6244.09     5861.26    154.24 o 
   9   7   3     3745.92     3515.54    120.13 o 
  10   7   3     1081.40     1152.97     85.75 o 
  11   7   3     3691.18     3611.87    126.74 o 
  12   7   3     1741.90     1590.62    103.51 o 
  13   7   3     1455.42     1562.23    101.10 o 
  14   7   3      344.75      594.43     86.64 o 
  15   7   3      842.18      856.52     96.87 o 
  16   7   3      650.03      676.59    104.39 o 
  17   7   3      973.36     1021.70    114.02 o 
  18   7   3      616.00      347.77    109.50 o 
  19   7   3      918.63      708.20    110.41 o 
  20   7   3     1003.96     1119.17    117.33 o 
  21   7   3        4.51      109.49     91.75 o 
  22   7   3       37.65      -29.18    101.97 o 
  23   7   3      253.12      227.72    107.99 o 
  24   7   3      219.15      143.79    110.40 o 
  25   7   3        6.28      144.69    110.40 o 
   0   8   3      856.76      814.47     71.01 o 
   1   8   3    17118.33    17280.46    344.81 o 
   2   8   3        0.14       71.89     63.47 o 
   3   8   3     1860.56     1828.30     81.26 o 
   4   8   3     1507.34     1473.32     80.65 o 
   5   8   3    13237.68    12988.13    263.78 o 
   6   8   3     3198.07     3425.24    116.50 o 
   7   8   3    12560.05    11264.86    247.39 o 
   8   8   3     1897.30     1742.42     91.79 o 
   9   8   3      440.80      465.09     75.21 o 
  10   8   3     1220.48     1375.64     95.08 o 
  11   8   3     4636.33     4369.36    143.92 o 
  12   8   3     2626.18     2317.38    117.37 o 
  13   8   3    16380.11    16063.40    345.16 o 
  14   8   3      163.71      220.20     85.73 o 
  15   8   3      374.76      352.87     90.85 o 
  16   8   3        2.58      -40.31     89.94 o 
  17   8   3     6392.37     6702.76    208.37 o 
  18   8   3       39.12       -7.82     92.35 o 
  19   8   3     5928.98     5952.18    215.87 o 
  20   8   3       16.22       36.10     96.86 o 
  21   8   3      127.91       37.60    102.88 o 
  22   8   3       28.11       98.36    105.28 o 
  23   8   3     2339.66     2609.10    162.79 o 
  24   8   3        4.39      -48.73    101.97 o 
  25   8   3     2361.69     2683.38    175.72 o 
   1   9   3      216.38      313.46     60.77 o 
   2   9   3    10694.90    10500.78    226.50 o 
   3   9   3     1600.86     1739.04     90.88 o 
   4   9   3    16039.78    15427.80    299.84 o 
   5   9   3        3.74        9.33     61.67 o 
   6   9   3      181.90      305.63     63.47 o 
   7   9   3      829.41      916.42     81.23 o 
   8   9   3    17058.20    17036.32    336.01 o 
   9   9   3      950.67     1051.83     85.75 o 
  10   9   3    15898.91    15301.65    314.43 o 
  11   9   3       26.12      114.01     78.81 o 
  12   9   3        9.14      -24.97     85.73 o 
  13   9   3      414.63      354.38     97.77 o 
  14   9   3     9956.58     9613.63    246.18 o 
  15   9   3       25.84      -50.54     94.15 o 
  16   9   3     6209.49     5850.78    195.42 o 
  17   9   3      125.04       83.93    101.98 o 
  18   9   3       17.56       41.81     89.04 o 
  19   9   3       26.31     -101.07    101.07 o 
  20   9   3     4671.76     4919.01    198.66 o 
  21   9   3        6.33     -101.97    102.88 o 
  22   9   3     4363.65     4462.04    193.53 o 
  23   9   3        0.41      -79.71    114.61 o 
  24   9   3       66.85      195.23    108.89 o 
   0  10   3     4308.05     4289.84    130.38 o 
   1  10   3     7981.11     7825.95    192.87 o 
   2  10   3      262.69      274.95     70.09 o 
   3  10   3      243.12      168.76     67.69 o 
   4  10   3      190.88      269.84     71.90 o 
   5  10   3     7817.82     7541.05    188.62 o 
   6  10   3       90.38      257.80     70.99 o 
   7  10   3     1171.52     1337.11     89.96 o 
   8  10   3       88.32      104.38     75.20 o 
   9  10   3     1600.71     1432.89     99.30 o 
  10  10   3      533.31      350.17     87.24 o 
  11  10   3     5860.63     5940.36    179.17 o 
  12  10   3       88.65       99.27     84.83 o 
  13  10   3       64.56       89.94     87.23 o 
  14  10   3      148.41      188.31     93.25 o 
  15  10   3     1948.19     1445.83    126.68 o 
  16  10   3       33.08      -71.89     95.06 o 
  17  10   3     1935.70     1886.01    135.40 o 
  18  10   3       79.78      200.34     87.24 o 
  19  10   3      681.62      831.51    114.62 o 
  20  10   3      102.45       76.11    101.97 o 
  21  10   3      651.95      315.87    116.42 o 
  22  10   3       25.30      -41.81    115.51 o 
  23  10   3      667.72      604.67    121.54 o 
  24  10   3      105.48      114.61    111.30 o 
   1  11   3        2.84      -39.41     70.09 o 
   2  11   3    13657.52    13744.30    288.40 o 
   3  11   3        0.08      112.20     76.10 o 
   4  11   3    16516.01    15834.95    334.13 o 
   5  11   3     1292.46     1371.14    100.19 o 
   6  11   3      206.31      202.15     78.81 o 
   7  11   3      645.66      579.73     89.05 o 
   8  11   3     9419.74     8974.31    241.07 o 
   9  11   3     1471.44     1277.87    106.21 o 
  10  11   3     3945.90     3866.30    149.91 o 
  11  11   3      222.60      310.75     92.35 o 
  12  11   3      314.73      185.91     93.26 o 
  13  11   3     1859.03     1856.24    125.78 o 
  14  11   3     3938.33     3939.73    162.84 o 
  15  11   3      169.24      246.67     90.85 o 
  16  11   3     2100.32     2085.55    142.93 o 
  17  11   3       57.55      -30.68    100.17 o 
  18  11   3       83.70      254.18     95.96 o 
  19  11   3       37.04      123.33    105.28 o 
  20  11   3     1396.67     1639.10    133.58 o 
  21  11   3       26.26     -106.19    106.19 o 
  22  11   3     1083.54     1199.78    136.28 o 
  23  11   3       35.78      220.79    106.19 o 
   0  12   3      396.96      358.89    101.08 o 
   1  12   3    27801.17    28110.21    525.98 o 
   2  12   3     1376.57     1511.66    110.43 o 
   3  12   3       14.33       14.44     90.84 o 
   4  12   3      485.71      422.07     92.36 o 
   5  12   3    28638.47    28008.66    552.87 o 
   6  12   3      612.58      707.28     99.28 o 
   7  12   3    21483.95    21209.07    425.50 o 
   8  12   3       44.63       36.10     90.84 o 
   9  12   3      672.07      502.71     97.77 o 
  10  12   3      198.67      464.16     93.25 o 
  11  12   3    10308.64     9939.45    256.43 o 
  12  12   3      743.78      607.10    103.49 o 
  13  12   3     4718.86     4559.72    166.17 o 
  14  12   3      159.88       64.07     95.96 o 
  15  12   3       26.24        8.42     90.84 o 
  16  12   3     1350.59     1371.05    125.16 o 
  17  12   3     7531.05     7462.55    245.12 o 
  18  12   3      383.37      531.85    111.30 o 
  19  12   3     3907.03     3913.45    179.07 o 
  20  12   3      132.57       56.55    113.11 o 
  21  12   3       57.19       75.20    100.17 o 
  22  12   3       93.72      197.03    105.28 o 
   1  13   3       66.54      -58.96     78.81 o 
   2  13   3      811.55      664.58     92.36 o 
   3  13   3     1411.01     1421.68    104.41 o 
   4  13   3     1366.94     1447.54    100.19 o 
   5  13   3        8.42      -16.24     83.93 o 
   6  13   3        0.04      -46.32     86.63 o 
   7  13   3     2580.52     2449.06    125.79 o 
   8  13   3      698.08      769.86    102.89 o 
   9  13   3      818.00      710.00     99.28 o 
  10  13   3     5339.51     5234.68    179.14 o 
  11  13   3      787.49      695.25    108.91 o 
  12  13   3      824.47      865.83    110.41 o 
  13  13   3      315.11      351.96    100.17 o 
  14  13   3     1948.64     1818.30    131.19 o 
  15  13   3      307.24      432.58    105.29 o 
  16  13   3     4004.09     3615.64    175.77 o 
  17  13   3       22.43      -57.45    103.48 o 
  18  13   3      203.73      322.77    112.20 o 
  19  13   3      149.62      304.72    105.28 o 
  20  13   3     1151.48     1172.42    136.89 o 
  21  13   3       29.68       61.67    107.99 o 
  22  13   3      915.74      921.47    129.36 o 
   0  14   3      415.28      496.67     88.14 o 
   1  14   3      171.76      188.31     89.04 o 
   2  14   3      129.28      253.59     81.22 o 
   3  14   3      451.53      371.53     86.64 o 
   4  14   3      895.71      790.34     97.78 o 
   5  14   3       34.38      129.35     83.02 o 
   6  14   3      376.94      238.86     85.74 o 
   7  14   3      760.32      783.70     97.77 o 
   8  14   3      633.96      496.68    103.49 o 
   9  14   3     2243.39     2231.28    133.61 o 
  10  14   3      273.53      287.58     95.96 o 
  11  14   3       94.37      -40.31     95.06 o 
  12  14   3     1015.77     1018.99    115.53 o 
  13  14   3     1554.65     1786.60    131.78 o 
  14  14   3       26.55        4.21     95.96 o 
  15  14   3       93.66      125.74     98.37 o 
  16  14   3       13.68     -110.40    110.40 o 
  17  14   3      344.89      404.90    120.63 o 
  18  14   3      105.93      150.71    104.38 o 
  19  14   3      245.42      453.03    107.99 o 
  20  14   3       18.90     -112.20    114.61 o 
  21  14   3       14.10      197.93     98.36 o 
   1  15   3     1166.14     1031.97    113.13 o 
   2  15   3     4827.57     4960.03    171.30 o 
   3  15   3        0.81      187.40     86.63 o 
   4  15   3     5123.46     5223.34    173.11 o 
   5  15   3     2135.99     2264.05    131.20 o 
   6  15   3      266.11      168.76     99.27 o 
   7  15   3      676.07      789.70    106.20 o 
   8  15   3     4383.60     4260.20    171.28 o 
   9  15   3      438.93      491.55    110.40 o 
  10  15   3     9984.31    10013.72    270.23 o 
  11  15   3      893.18      708.19    126.66 o 
  12  15   3      359.57      387.16    113.11 o 
  13  15   3      104.83       50.54    100.17 o 
  14  15   3     2821.39     2878.34    154.98 o 
  15  15   3      664.79      720.20    117.33 o 
  16  15   3     4840.31     4649.25    198.66 o 
  17  15   3       80.36      283.36    113.10 o 
  18  15   3      126.36      342.62    105.28 o 
  19  15   3      133.84      101.98    115.51 o 
   0  16   3       26.84      172.06    107.99 o 
   1  16   3    14545.81    14771.01    357.87 o 
   2  16   3      388.90      459.96    119.13 o 
   3  16   3      239.28      360.38    106.19 o 
   4  16   3      270.61      275.85    104.38 o 
   5  16   3    15642.36    15648.92    362.13 o 
   6  16   3     1144.46     1444.73    139.60 o 
   7  16   3     6434.34     6447.08    214.98 o 
   8  16   3     1710.69     1590.47    129.38 o 
   9  16   3     1116.53      943.78    125.16 o 
  10  16   3       43.80      102.88    101.97 o 
  11  16   3     6751.61     6788.14    235.76 o 
  12  16   3      542.15      514.72    125.15 o 
  13  16   3     2043.60     1973.54    150.75 o 
  14  16   3        8.58      -64.97    106.18 o 
  15  16   3      361.00       56.55    121.53 o 
  16  16   3     1064.64     1068.01    133.58 o 
  17  16   3     2404.40     2367.47    170.31 o 
  18  16   3      257.08      131.16    125.14 o 
   1  17   3       22.09     -105.28    105.28 o 
   2  17   3      200.91      172.97    102.88 o 
   3  17   3       79.12      255.09     95.06 o 
   4  17   3       19.83       55.65     94.15 o 
   5  17   3      373.13      326.39    109.50 o 
   6  17   3      209.01      260.21    101.07 o 
   7  17   3      322.56      277.36    106.19 o 
   8  17   3      170.71       77.91     95.96 o 
   9  17   3      262.50      200.34    107.99 o 
  10  17   3        0.13       57.45     95.96 o 
  11  17   3       11.60       53.84    100.17 o 
  12  17   3       24.65      179.88    101.97 o 
  13  17   3      235.31      282.47    107.09 o 
  14  17   3       81.97      153.41    107.99 o 
  15  17   3       41.28      218.39    107.99 o 
  16  17   3        6.98     -110.40    110.40 o 
  17  17   3      164.99      138.67    115.51 o 
   0  18   3      160.79      298.11    109.50 o 
   1  18   3     5815.72     5473.50    200.50 o 
   2  18   3        0.07      -72.80    105.28 o 
   3  18   3      211.29      333.00    101.98 o 
   4  18   3      162.31       92.35    105.28 o 
   5  18   3     3877.32     3696.81    173.06 o 
   6  18   3      269.66       80.62    108.90 o 
   7  18   3     4741.51     4507.82    189.33 o 
   8  18   3      177.63      238.85    101.07 o 
   9  18   3        4.42        0.00    104.38 o 
  10  18   3      299.58      319.47    117.32 o 
  11  18   3     3235.49     3318.70    179.96 o 
  12  18   3      279.31      339.92    122.43 o 
  13  18   3     1284.04     1127.01    144.71 o 
  14  18   3        2.72      -66.78    116.41 o 
  15  18   3      101.63       97.76    116.41 o 
   1  19   3        1.29      -48.73    110.40 o 
   2  19   3     4025.99     3812.41    185.10 o 
   3  19   3        0.17       24.97    109.49 o 
   4  19   3     4037.18     3563.19    179.98 o 
   5  19   3      188.13      223.51    111.30 o 
   6  19   3        6.45      120.62     96.86 o 
   7  19   3        1.75      -41.21    103.48 o 
   8  19   3     2713.05     2678.43    164.60 o 
   9  19   3      257.80      105.29    122.43 o 
  10  19   3     3564.54     3598.99    180.87 o 
  11  19   3       52.77       60.76    111.30 o 
  12  19   3      266.60      269.83    118.22 o 
  13  19   3       15.10       11.13    113.10 o 
   0  20   3      216.79      160.03    117.32 o 
   1  20   3     2595.67     2611.59    165.20 o 
   2  20   3        0.10       10.23    109.49 o 
   3  20   3        0.25       52.34    108.89 o 
   4  20   3      189.76      236.44    107.09 o 
   5  20   3     1624.00     1657.19    131.78 o 
   6  20   3      140.24      198.54     99.27 o 
   7  20   3     1442.82     1251.29    143.81 o 
   8  20   3      397.41      453.04    116.42 o 
   9  20   3       18.54        0.00    109.49 o 
  10  20   3        2.31       -6.02    112.20 o 
  11  20   3      797.68      886.26    125.15 o 
   1  21   3       78.88      -33.39    114.01 o 
   2  21   3        0.40     -106.18    106.18 o 
   3  21   3        8.35      -44.52    102.88 o 
   4  21   3       15.77      123.33     98.36 o 
   5  21   3      221.70      169.66    125.14 o 
   6  21   3        3.57       79.71    104.38 o 
   7  21   3        4.38      203.04    101.07 o 
   0   0   4   247609.44   237049.23   1328.87 o 
   1   0   4    16641.01    16838.92    323.99 o 
   2   0   4    49019.29    49259.49    600.13 o 
   3   0   4     6851.51     7210.19    167.38 o 
   4   0   4    35241.19    32690.96    510.79 o 
   5   0   4    13302.52    13756.84    269.23 o 
   6   0   4    40149.27    37741.39    583.70 o 
   7   0   4       40.79       26.47     52.34 o 
   8   0   4    22117.63    21840.86    417.09 o 
   9   0   4     2167.72     2302.20     96.01 o 
  10   0   4     9163.44     9513.37    207.73 o 
  11   0   4      180.03      286.98     58.96 o 
  12   0   4    60517.76    57417.77    896.51 o 
  13   0   4      780.89      646.54     86.65 o 
  14   0   4      651.01      630.27     83.03 o 
  15   0   4     4958.57     5152.86    162.89 o 
  16   0   4     5810.67     5190.17    170.44 o 
  17   0   4     5423.85     5325.07    171.32 o 
  18   0   4    16789.27    16375.33    377.66 o 
  19   0   4      645.70      692.83    105.29 o 
  20   0   4     4553.34     4312.66    168.87 o 
  21   0   4      282.66      376.63    108.90 o 
  22   0   4     7690.51     7624.16    244.22 o 
  23   0   4       79.13       62.57    100.17 o 
  24   0   4     5194.99     5243.98    208.30 o 
  25   0   4       82.21       52.94    107.09 o 
  26   0   4      256.33      262.01    116.42 o 
   1   1   4    30665.24    32035.82    488.60 o 
   2   1   4      170.13      210.58     54.75 o 
   3   1   4    32708.28    33806.79    508.72 o 
   4   1   4     7595.78     7964.19    177.65 o 
   5   1   4      367.18      322.81     53.85 o 
   6   1   4      982.94     1075.72     67.70 o 
   7   1   4    11803.05    11377.01    223.38 o 
   8   1   4     3015.67     2973.89    101.16 o 
   9   1   4    18238.98    18875.99    360.59 o 
  10   1   4      269.29      237.35     60.77 o 
  11   1   4     2609.80     2481.37    103.54 o 
  12   1   4      551.77      570.40     74.61 o 
  13   1   4      120.71      207.26     73.70 o 
  14   1   4       55.71       22.26     75.20 o 
  15   1   4     4619.06     4554.29    153.55 o 
  16   1   4       71.81       45.42     84.83 o 
  17   1   4     6064.39     5674.35    194.52 o 
  18   1   4      427.06      339.94    108.90 o 
  19   1   4        3.57       72.80     93.25 o 
  20   1   4      565.00      743.36    102.88 o 
  21   1   4     3769.46     3936.74    169.75 o 
  22   1   4      779.99      821.29    125.75 o 
  23   1   4     1404.92     1604.21    135.39 o 
  24   1   4       29.62      -24.97    108.89 o 
  25   1   4      516.88      558.33    120.63 o 
  26   1   4      178.26      486.42    107.09 o 
   0   2   4    22012.55    21153.93    349.74 o 
   1   2   4      224.32      208.18     55.65 o 
   2   2   4     8099.48     8094.66    175.30 o 
   3   2   4      677.35      743.48     59.88 o 
   4   2   4       59.20       -9.33     50.54 o 
   5   2   4    22621.61    24787.54    405.45 o 
   6   2   4     5542.62     5679.05    137.10 o 
   7   2   4     4509.23     4556.31    128.61 o 
   8   2   4      682.71      844.52     64.99 o 
   9   2   4      880.64     1050.06     73.71 o 
  10   2   4     3424.81     3284.86    112.30 o 
  11   2   4        1.81        0.00     63.47 o 
  12   2   4      129.49       15.34     68.59 o 
  13   2   4       73.83       48.73     68.59 o 
  14   2   4      367.90      320.98     79.72 o 
  15   2   4     1128.39     1235.07    100.19 o 
  16   2   4      639.37      619.13     96.87 o 
  17   2   4      297.28      172.07     95.96 o 
  18   2   4     2172.98     2102.19    131.20 o 
  19   2   4      213.32      116.42     93.25 o 
  20   2   4       19.07       29.18     90.84 o 
  21   2   4       87.46       47.83     97.76 o 
  22   2   4      740.45      751.80    119.13 o 
  23   2   4        0.27      -43.62    103.48 o 
  24   2   4      257.68      239.75    114.01 o 
  25   2   4       14.01     -107.99    107.99 o 
  26   2   4       79.75      191.92    109.49 o 
   1   3   4     1297.34     1253.45     65.00 o 
   2   3   4       88.10       35.20     49.63 o 
   3   3   4    23517.20    23999.05    390.25 o 
   4   3   4      595.05      636.33     61.68 o 
   5   3   4     3469.91     3531.72    109.61 o 
   6   3   4      285.55      374.24     57.46 o 
   7   3   4    17133.37    16503.66    299.54 o 
   8   3   4     5044.02     5262.80    139.76 o 
   9   3   4    11213.02    10667.65    228.36 o 
  10   3   4       98.34      218.39     63.47 o 
  11   3   4    11326.18    10743.80    231.01 o 
  12   3   4      826.62      709.13     82.13 o 
  13   3   4      611.25      674.79     77.92 o 
  14   3   4       52.14      158.53     68.58 o 
  15   3   4    14838.29    14535.84    327.28 o 
  16   3   4      887.08      852.92    104.40 o 
  17   3   4     5652.82     6050.23    195.41 o 
  18   3   4      290.51      333.91     97.77 o 
  19   3   4      167.59      294.50     90.85 o 
  20   3   4      503.34      489.75    102.88 o 
  21   3   4     8606.38     8531.33    267.45 o 
  22   3   4      740.75      727.13    116.42 o 
  23   3   4     1973.91     1918.46    157.67 o 
  24   3   4        7.85     -114.01    114.01 o 
  25   3   4     1302.57     1444.72    144.71 o 
  26   3   4       64.52       56.55    120.02 o 
   0   4   4    31308.21    29029.72    497.62 o 
   1   4   4      112.24       77.91     54.75 o 
   2   4   4    22568.47    22664.59    388.21 o 
   3   4   4     9539.57     9903.17    205.18 o 
   4   4   4     1468.80     1074.97     68.62 o 
   5   4   4       52.49        1.80     52.94 o 
   6   4   4    29261.21    29386.13    474.08 o 
   7   4   4     2197.10     2261.01     93.31 o 
   8   4   4    14887.83    15296.82    303.47 o 
   9   4   4       11.81      -30.68     56.55 o 
  10   4   4     7025.12     6607.49    166.32 o 
  11   4   4     2939.19     3070.83    114.68 o 
  12   4   4    27528.64    26732.41    502.83 o 
  13   4   4      250.68      191.92     83.03 o 
  14   4   4     1271.46     1128.00    102.90 o 
  15   4   4     1292.72     1044.05    107.11 o 
  16   4   4     6650.26     6794.70    202.38 o 
  17   4   4     2856.72     2558.08    140.54 o 
  18   4   4    11753.23    11831.14    292.64 o 
  19   4   4        4.70      -55.65     90.84 o 
  20   4   4     1584.88     1665.96    129.38 o 
  21   4   4      395.45      239.76    108.00 o 
  22   4   4     2028.85     2096.62    150.75 o 
  23   4   4      178.07      242.46    101.98 o 
  24   4   4     3788.08     3788.44    190.20 o 
  25   4   4       56.06      109.49    109.49 o 
  26   4   4      230.04      327.89    113.11 o 
   1   5   4     5215.47     4940.99    131.37 o 
   2   5   4      219.87      162.75     56.56 o 
   3   5   4    31017.95    32014.53    558.34 o 
   4   5   4     1275.43     1355.94     80.65 o 
   5   5   4     4022.93     3938.12    118.35 o 
   6   5   4     2369.26     2595.22     99.33 o 
   7   5   4    17183.51    18439.26    357.74 o 
   8   5   4     2494.68     3052.06    108.96 o 
   9   5   4       15.39      -52.94     64.97 o 
  10   5   4      160.17      130.25     68.59 o 
  11   5   4     1557.84     1756.70     95.99 o 
  12   5   4      155.47      187.41     73.70 o 
  13   5   4       24.74      -77.01     77.01 o 
  14   5   4     1223.15     1161.38     97.78 o 
  15   5   4        2.65      -82.12     82.12 o 
  16   5   4      450.03      504.49     95.06 o 
  17   5   4       87.99      -97.76     97.76 o 
  18   5   4      320.13       53.85    104.39 o 
  19   5   4      163.98       -8.42     98.37 o 
  20   5   4      114.56      159.13     88.14 o 
  21   5   4      190.89      203.65    102.88 o 
  22   5   4       96.17      191.01     96.86 o 
  23   5   4       44.64      100.17    104.38 o 
  24   5   4      323.51      427.16    120.03 o 
  25   5   4      169.00      183.20    111.30 o 
  26   5   4       42.98        0.00    107.99 o 
   0   6   4     5787.72     4953.30    137.10 o 
   1   6   4     2703.70     3011.33    103.56 o 
   2   6   4    45068.34    46805.19    695.56 o 
   3   6   4     1292.22     1475.99     84.86 o 
   4   6   4       83.38      136.87     63.47 o 
   5   6   4    11102.17    11170.42    242.26 o 
   6   6   4    34802.32    35556.44    640.02 o 
   7   6   4     4280.21     4258.49    133.70 o 
   8   6   4    10666.34     9782.71    220.74 o 
   9   6   4        0.09       19.55     61.67 o 
  10   6   4     3586.57     3650.42    125.23 o 
  11   6   4     3383.79     3791.62    131.24 o 
  12   6   4    25097.30    23122.39    442.27 o 
  13   6   4      423.23      335.73     89.95 o 
  14   6   4      141.37      166.05     83.02 o 
  15   6   4      384.45      327.00     91.75 o 
  16   6   4    12233.08    11380.01    286.66 o 
  17   6   4      375.11      574.58     98.37 o 
  18   6   4     7061.47     7129.45    218.63 o 
  19   6   4       20.05       70.99     89.94 o 
  20   6   4       51.64       52.94     89.04 o 
  21   6   4      149.96      185.00    102.88 o 
  22   6   4     2308.67     2243.22    156.77 o 
  23   6   4        2.14       82.12    101.97 o 
  24   6   4     1155.07     1133.91    137.79 o 
  25   6   4        0.12      -11.13    101.97 o 
   1   7   4     6576.79     6658.06    172.37 o 
   2   7   4      373.60      311.67     67.69 o 
   3   7   4    51184.39    50675.25    757.44 o 
   4   7   4     4648.18     4584.02    141.55 o 
   5   7   4     3352.02     3373.95    117.41 o 
   6   7   4       16.00       20.45     63.47 o 
   7   7   4    11420.08    10495.86    234.35 o 
   8   7   4     2530.12     2779.23    112.26 o 
   9   7   4    22781.02    21658.80    406.87 o 
  10   7   4     1274.53     1169.85     89.97 o 
  11   7   4     3145.49     3078.58    120.70 o 
  12   7   4      202.50      117.32     83.93 o 
  13   7   4     4705.34     4444.36    150.83 o 
  14   7   4      570.36      597.76     97.77 o 
  15   7   4    10453.20     9601.37    248.00 o 
  16   7   4     2135.39     2003.47    131.80 o 
  17   7   4     3560.85     3311.34    153.50 o 
  18   7   4        9.03      -85.73     98.36 o 
  19   7   4     2064.01     1719.94    134.50 o 
  20   7   4      290.65      113.11    112.21 o 
  21   7   4     6613.06     7110.97    233.94 o 
  22   7   4      139.16      214.18    111.30 o 
  23   7   4     1534.65     1551.87    145.62 o 
  24   7   4       14.55      -27.37    110.40 o 
  25   7   4     1118.41      925.71    147.42 o 
   0   8   4    17757.95    17656.94    334.47 o 
   1   8   4      633.61      801.48     70.10 o 
   2   8   4        6.86      -62.57     62.57 o 
   3   8   4     2493.07     2537.94    100.23 o 
   4   8   4     4927.83     4744.18    137.93 o 
   5   8   4      145.66      360.38     59.86 o 
   6   8   4     2113.57     1777.72     89.98 o 
   7   8   4      133.65      232.83     63.47 o 
   8   8   4       27.29       47.23     65.88 o 
   9   8   4      221.70      172.97     75.21 o 
  10   8   4      653.85      495.79     88.15 o 
  11   8   4      436.71      627.84     79.72 o 
  12   8   4        5.12      138.67     77.01 o 
  13   8   4     1475.27     1349.77    109.52 o 
  14   8   4     2192.34     2051.67    125.78 o 
  15   8   4      236.66      283.37     89.94 o 
  16   8   4       46.56      -41.81     93.25 o 
  17   8   4       35.41      -95.06     95.06 o 
  18   8   4     3658.20     3295.04    160.12 o 
  19   8   4       53.14      154.92    102.88 o 
  20   8   4     2060.74     2325.31    148.04 o 
  21   8   4       11.41      150.70     95.06 o 
  22   8   4       77.27       51.44     98.36 o 
  23   8   4      179.59      240.65    101.98 o 
  24   8   4     1564.46     1633.10    146.52 o 
   1   9   4      846.59      834.90     76.12 o 
   2   9   4     1599.23     1804.00     95.09 o 
   3   9   4      150.71      104.38     65.88 o 
   4   9   4      745.34      951.61     76.12 o 
   5   9   4     2509.84     2507.70    102.93 o 
   6   9   4      152.11      227.72     69.49 o 
   7   9   4     1273.09     1411.46     90.87 o 
   8   9   4       63.49      134.46     77.01 o 
   9   9   4     4875.29     4627.51    151.75 o 
  10   9   4        5.88       82.12     82.12 o 
  11   9   4     4676.30     4356.11    155.05 o 
  12   9   4        7.81       69.49     83.93 o 
  13   9   4      959.44      930.85    104.40 o 
  14   9   4     1344.38     1198.98    111.32 o 
  15   9   4     1602.54     1828.47    120.65 o 
  16   9   4       59.31      218.39     83.93 o 
  17   9   4     1116.10     1115.88    110.41 o 
  18   9   4      691.26      493.37    112.21 o 
  19   9   4        5.22       64.07     94.15 o 
  20   9   4        0.16      153.41     99.27 o 
  21   9   4      253.81      240.65    109.50 o 
  22   9   4      381.93      388.66    118.22 o 
  23   9   4      459.55      401.60    131.16 o 
  24   9   4        2.69       74.60    105.28 o 
   0  10   4    27074.79    28529.60    504.68 o 
   1  10   4     7495.46     7544.08    208.49 o 
   2  10   4     3782.93     3780.90    135.47 o 
   3  10   4      228.27      205.46     76.11 o 
   4  10   4     3679.38     3741.30    127.64 o 
   5  10   4     1447.35     1442.50     95.99 o 
   6  10   4    18108.08    18112.54    364.39 o 
   7  10   4      164.75      240.65     89.04 o 
   8  10   4    18088.20    18022.40    379.72 o 
   9  10   4      280.91      186.81     92.35 o 
  10  10   4     4750.83     4818.86    167.09 o 
  11  10   4      439.27      549.92    101.08 o 
  12  10   4    24477.03    23101.33    466.08 o 
  13  10   4      299.54      385.35    101.98 o 
  14  10   4     1383.40     1435.47    110.42 o 
  15  10   4      449.69      503.59    105.29 o 
  16  10   4     3989.43     3940.24    164.64 o 
  17  10   4      125.17       39.41    104.38 o 
  18  10   4     6718.60     6637.34    229.74 o 
  19  10   4      180.35      118.22    102.88 o 
  20  10   4     1014.84     1070.42    123.35 o 
  21  10   4       13.99      -10.23    107.09 o 
  22  10   4     1031.62     1218.73    128.46 o 
  23  10   4      136.77       79.72    114.01 o 
   1  11   4     8554.47     8725.80    226.30 o 
   2  11   4     7546.29     7142.63    208.47 o 
   3  11   4    29265.08    28427.96    542.48 o 
   4  11   4     1188.87     1370.50    108.92 o 
   5  11   4     4564.38     4836.13    158.67 o 
   6  11   4      475.28      475.32     96.87 o 
   7  11   4     9550.83     9731.82    243.48 o 
   8  11   4     1173.52     1163.17    111.32 o 
   9  11   4    13285.35    13326.70    306.34 o 
  10  11   4      675.14      729.54    108.00 o 
  11  11   4      487.21      642.28    101.98 o 
  12  11   4      107.99      169.66     97.76 o 
  13  11   4     5397.16     5114.51    185.16 o 
  14  11   4      526.98      558.34    106.19 o 
  15  11   4     8280.52     7623.54    227.09 o 
  16  11   4       79.17      216.58     97.76 o 
  17  11   4      123.77      126.64    107.09 o 
  18  11   4        2.61     -107.99    107.99 o 
  19  11   4     1969.24     1894.69    146.53 o 
  20  11   4      192.52      262.01    111.30 o 
  21  11   4     2465.65     2655.16    167.00 o 
  22  11   4       25.99       83.93    111.30 o 
  23  11   4      319.25      134.47    120.03 o 
   0  12   4     1141.18     1121.95     92.37 o 
   1  12   4      478.28      659.43     86.64 o 
   2  12   4     1132.44     1133.98    102.00 o 
   3  12   4       20.64      -21.36     80.62 o 
   4  12   4      913.19      979.59     98.38 o 
   5  12   4      829.05      679.02     96.87 o 
   6  12   4     1700.64     1722.35    111.33 o 
   7  12   4      558.80      519.85     95.97 o 
   8  12   4      197.71      229.52     88.14 o 
   9  12   4      506.02      381.15    103.49 o 
  10  12   4      604.49      632.96     98.37 o 
  11  12   4       14.44       18.95     87.23 o 
  12  12   4      145.76       39.41     95.06 o 
  13  12   4      113.47       72.80     96.86 o 
  14  12   4      617.30      470.20    108.00 o 
  15  12   4       31.92       26.47    101.97 o 
  16  12   4        2.69      -41.21    100.17 o 
  17  12   4       58.16       28.28     97.76 o 
  18  12   4        2.57       53.84     97.76 o 
  19  12   4      152.23      322.77    101.07 o 
  20  12   4        9.49       -5.11     95.96 o 
  21  12   4        3.45       33.39    106.18 o 
  22  12   4        9.80       98.36    101.97 o 
   1  13   4       44.12        0.00     84.83 o 
   2  13   4     1683.70     1742.19    117.35 o 
   3  13   4     8069.14     8041.49    224.72 o 
   4  13   4      856.95      947.08    109.51 o 
   5  13   4     6935.38     6625.09    207.50 o 
   6  13   4       26.11       13.84     90.84 o 
   7  13   4     1103.71      978.10    118.24 o 
   8  13   4       89.40      197.93     91.75 o 
   9  13   4    10119.82    10353.85    267.55 o 
  10  13   4       98.10       77.01    102.88 o 
  11  13   4     4088.40     4366.27    172.17 o 
  12  13   4      378.37      358.88    106.19 o 
  13  13   4     3492.76     3354.83    163.72 o 
  14  13   4       48.53       70.99    103.48 o 
  15  13   4     6182.74     6281.83    217.67 o 
  16  13   4       15.55     -107.09    107.09 o 
  17  13   4      223.83      133.56    104.38 o 
  18  13   4        4.33     -107.99    107.99 o 
  19  13   4      672.96      560.15    130.26 o 
  20  13   4       30.58      166.05    101.97 o 
  21  13   4     1453.24     1610.81    148.93 o 
   0  14   4      593.76      614.01     94.16 o 
   1  14   4       56.84       21.36     84.83 o 
   2  14   4      177.14      291.19     85.73 o 
   3  14   4      587.45      638.07     98.37 o 
   4  14   4      276.25       79.72     96.86 o 
   5  14   4        4.17      -18.05     89.94 o 
   6  14   4     6433.62     6843.57    209.28 o 
   7  14   4      446.94      526.75    107.09 o 
   8  14   4    13073.71    12993.26    323.43 o 
   9  14   4        3.56        4.21    102.88 o 
  10  14   4     1282.83     1160.44    117.34 o 
  11  14   4        3.40      -63.47    107.09 o 
  12  14   4    18958.86    19462.98    423.20 o 
  13  14   4      127.04       22.26    124.24 o 
  14  14   4     3987.40     3853.68    183.29 o 
  15  14   4        7.77       72.80    113.10 o 
  16  14   4     2133.37     1779.78    156.77 o 
  17  14   4       29.33      145.59    108.89 o 
  18  14   4     2575.20     2598.03    173.02 o 
  19  14   4      128.15      195.23    112.20 o 
  20  14   4      436.20      348.65    123.34 o 
   1  15   4     1953.09     1991.36    127.58 o 
   2  15   4     1887.37     1846.61    128.48 o 
   3  15   4     4370.94     4326.20    175.79 o 
   4  15   4       47.55      129.35     93.25 o 
   5  15   4      316.92      332.11    101.08 o 
   6  15   4      707.80      599.57    113.12 o 
   7  15   4     2804.29     2743.93    153.48 o 
   8  15   4       41.26      137.77     97.76 o 
   9  15   4     2307.61     2146.69    148.05 o 
  10  15   4       27.79       47.83     97.76 o 
  11  15   4       10.01      -67.68    103.48 o 
  12  15   4       27.11     -105.28    105.28 o 
  13  15   4      791.39      903.42    126.65 o 
  14  15   4       73.25      212.37    105.28 o 
  15  15   4     1333.58     1384.86    142.31 o 
  16  15   4       33.90      -26.47    107.09 o 
  17  15   4       18.95      -59.86    111.30 o 
  18  15   4       69.82       28.28    108.89 o 
  19  15   4      564.91      549.01    125.14 o 
   0  16   4     1450.08     1664.13    126.67 o 
   1  16   4      291.44      160.04    107.99 o 
   2  16   4     1313.06     1253.11    121.55 o 
   3  16   4       98.07      261.10     86.63 o 
   4  16   4       85.70      104.38     97.76 o 
   5  16   4       16.06      119.12     87.23 o 
   6  16   4     3486.26     3121.88    163.72 o 
   7  16   4      111.42       52.34    105.28 o 
   8  16   4      496.87      601.96    112.21 o 
   9  16   4       23.07      -13.84    101.07 o 
  10  16   4       58.99       79.71    100.17 o 
  11  16   4      139.01      -86.63    111.30 o 
  12  16   4     1302.04     1517.54    128.47 o 
  13  16   4      257.62      272.24    115.51 o 
  14  16   4      928.52      827.32    129.36 o 
  15  16   4      167.14      434.07    109.50 o 
  16  16   4      303.69      447.92    121.53 o 
  17  16   4       19.15       57.45    112.20 o 
   1  17   4     3720.80     3447.61    166.14 o 
   2  17   4     1279.70     1404.43    142.31 o 
   3  17   4    11257.53    11016.62    297.68 o 
   4  17   4     1505.43     1457.73    143.82 o 
   5  17   4     4816.61     4703.34    193.55 o 
   6  17   4       81.89      -46.32    113.10 o 
   7  17   4     1633.19     1629.84    139.61 o 
   8  17   4     1320.35     1397.81    137.79 o 
   9  17   4    11292.43    11751.72    333.51 o 
  10  17   4      188.07      222.60    118.22 o 
  11  17   4     1293.27     1440.51    146.52 o 
  12  17   4      134.80     -122.43    122.43 o 
  13  17   4     2622.61     2920.02    170.31 o 
  14  17   4      447.61      367.31    132.66 o 
  15  17   4     5206.60     5321.74    221.84 o 
  16  17   4        0.75       69.49    120.62 o 
   0  18   4     2177.93     1854.44    146.54 o 
   1  18   4        8.95      178.98    101.97 o 
   2  18   4      476.77      429.88    115.52 o 
   3  18   4        3.28       14.44    106.18 o 
   4  18   4      468.01      512.91    109.50 o 
   5  18   4      286.87      198.54    110.40 o 
   6  18   4     2316.17     2595.28    152.56 o 
   7  18   4      104.51      129.35    107.99 o 
   8  18   4     1717.02     1665.05    143.82 o 
   9  18   4       13.84       97.76    107.09 o 
  10  18   4      442.57      478.61    113.11 o 
  11  18   4        9.15     -119.12    119.12 o 
  12  18   4     3004.97     2735.08    179.05 o 
  13  18   4       12.13      -39.41    115.51 o 
  14  18   4     1127.45     1324.94    145.61 o 
   1  19   4      150.35      231.33    106.19 o 
   2  19   4      425.79      428.98    113.11 o 
   3  19   4      172.04      381.13    107.09 o 
   4  19   4      135.31      292.09    101.98 o 
   5  19   4       17.95       15.34    102.88 o 
   6  19   4      120.15      -52.34    107.09 o 
   7  19   4        8.10      -10.23     93.25 o 
   8  19   4      112.42      188.31    101.07 o 
   9  19   4       29.41      109.49     98.36 o 
  10  19   4       10.92     -110.40    110.40 o 
  11  19   4        1.63      -17.15    114.01 o 
  12  19   4        5.13      -75.20    111.30 o 
   0  20   4     3091.18     3162.74    175.74 o 
   1  20   4       17.60      144.69    105.28 o 
   2  20   4      273.97      102.88    112.20 o 
   3  20   4        0.36       48.73    102.88 o 
   4  20   4      821.45      534.29    136.28 o 
   5  20   4      217.59      159.13    111.30 o 
   6  20   4     1084.01     1301.77    136.89 o 
   7  20   4      212.10      124.24    119.12 o 
   8  20   4      317.48      457.24    114.01 o 
   9  20   4       13.38      -17.15    106.19 o 
   1  21   4     1102.04     1402.85    139.59 o 
   2  21   4      643.14      596.85    139.59 o 
   3  21   4     4508.73     4548.63    215.80 o 
   4  21   4      169.88      296.30    126.64 o 
   5  21   4      923.20     1246.99    141.40 o 
   1   1   5     2855.51     2914.76     98.45 o 
   2   1   5    47727.54    45631.33    650.87 o 
   3   1   5    10012.35    10481.19    219.96 o 
   4   1   5    28507.22    28038.00    462.91 o 
   5   1   5      339.98      301.44     58.96 o 
   6   1   5       20.74       51.44     55.65 o 
   7   1   5      121.14      127.55     60.76 o 
   8   1   5    35259.45    34305.55    652.11 o 
   9   1   5     3964.84     3892.81    123.45 o 
  10   1   5    16738.86    16422.95    316.44 o 
  11   1   5      164.95      144.69     73.70 o 
  12   1   5      616.16      820.40     82.13 o 
  13   1   5     2589.40     2632.80    118.28 o 
  14   1   5    16764.37    16470.67    360.90 o 
  15   1   5     2607.44     2642.02    122.49 o 
  16   1   5     4627.08     4706.27    159.25 o 
  17   1   5      757.07      755.42    107.10 o 
  18   1   5     1846.66     1780.70    121.56 o 
  19   1   5     3257.07     3558.82    154.09 o 
  20   1   5     2496.50     2503.94    150.76 o 
  21   1   5        0.54       99.27     92.35 o 
  22   1   5     2004.22     1979.26    148.94 o 
  23   1   5       51.31      -35.19    107.09 o 
  24   1   5        4.69       -5.11    101.07 o 
  25   1   5        1.33      -22.26    102.88 o 
  26   1   5     1453.70     1439.62    148.93 o 
   0   2   5        0.25      -52.34     62.57 o 
   1   2   5    40319.02    41819.96    630.14 o 
   2   2   5      921.62     1052.52     73.72 o 
   3   2   5     9032.95    10051.55    217.17 o 
   4   2   5        0.36      112.20     54.75 o 
   5   2   5    31826.38    32518.00    588.46 o 
   6   2   5      192.25      101.98     57.46 o 
   7   2   5    14803.25    14084.40    297.43 o 
   8   2   5     6919.86     6529.00    167.23 o 
   9   2   5       51.12       28.28     60.76 o 
  10   2   5       60.25       71.89     63.47 o 
  11   2   5    20026.33    20066.61    386.98 o 
  12   2   5     3286.53     3293.64    125.82 o 
  13   2   5     8833.49     8589.58    226.30 o 
  14   2   5      214.99       62.57     85.73 o 
  15   2   5      642.08      611.31     97.77 o 
  16   2   5     1328.33     1447.51    109.52 o 
  17   2   5     1842.18     1750.02    128.48 o 
  18   2   5     1852.43     1898.95    123.37 o 
  19   2   5     7137.40     6745.42    210.79 o 
  20   2   5      116.40       60.76     93.25 o 
  21   2   5      529.04      500.88    107.10 o 
  22   2   5       20.12       -5.11    105.28 o 
  23   2   5     4053.72     3877.70    189.31 o 
  24   2   5      219.27      116.42    115.51 o 
  25   2   5     3101.99     3274.06    185.97 o 
  26   2   5       70.84      123.33    120.62 o 
   1   3   5     5000.05     5393.13    139.78 o 
   2   3   5        3.97       32.49     54.75 o 
   3   3   5     4398.25     4628.10    125.90 o 
   4   3   5      134.46       98.37     58.96 o 
   5   3   5    11665.68    12086.84    245.64 o 
   6   3   5     1940.43     1979.72     87.28 o 
   7   3   5      152.63       56.55     58.36 o 
   8   3   5     2774.08     2812.92    106.26 o 
   9   3   5     1490.13     1420.90     83.95 o 
  10   3   5    11128.30    11975.22    263.55 o 
  11   3   5      580.35      593.56     79.72 o 
  12   3   5      347.48      542.09     81.22 o 
  13   3   5      542.16      466.00     86.64 o 
  14   3   5     3629.17     3236.44    134.55 o 
  15   3   5     4218.83     4069.34    156.84 o 
  16   3   5     4270.72     4211.64    157.74 o 
  17   3   5        6.03       96.86     89.04 o 
  18   3   5       53.33      -51.44     92.35 o 
  19   3   5      748.64      674.79    110.41 o 
  20   3   5     1581.17     1471.29    126.67 o 
  21   3   5        3.58      -98.36     98.36 o 
  22   3   5       10.03       19.55     92.35 o 
  23   3   5      124.50      254.19    105.28 o 
  24   3   5      121.55      395.57     95.96 o 
  25   3   5       28.73      -11.13    115.51 o 
  26   3   5      201.83      112.20    130.25 o 
   0   4   5      268.83      282.48     56.56 o 
   1   4   5     7419.71     7490.35    171.52 o 
   2   4   5      515.83      524.08     64.08 o 
   3   4   5      321.01      307.45     58.36 o 
   4   4   5     4247.35     4810.92    136.42 o 
   5   4   5     6964.95     6571.99    165.45 o 
   6   4   5       75.92      115.51     61.67 o 
   7   4   5     5286.22     5186.27    145.78 o 
   8   4   5        9.75       32.49     60.76 o 
   9   4   5        0.24      -30.08     67.68 o 
  10   4   5     1223.65     1407.24     86.66 o 
  11   4   5     1054.24     1205.90     86.65 o 
  12   4   5      880.17      961.85     94.17 o 
  13   4   5     3118.61     3065.53    129.42 o 
  14   4   5      282.42      328.80     84.83 o 
  15   4   5     2318.85     2363.49    129.40 o 
  16   4   5      124.11      225.91     92.35 o 
  17   4   5     2380.01     2242.47    136.32 o 
  18   4   5      462.85      650.69     99.27 o 
  19   4   5     2931.46     2809.87    145.65 o 
  20   4   5      534.68      624.22    113.11 o 
  21   4   5      160.18      148.90    105.28 o 
  22   4   5      153.54      181.39    100.17 o 
  23   4   5      392.04      519.82    120.03 o 
  24   4   5      402.98      438.30    116.42 o 
  25   4   5     1198.88     1368.58    139.60 o 
   1   5   5     2154.01     2566.78     99.32 o 
   2   5   5    54154.57    52945.75    761.07 o 
   3   5   5     2603.65     2205.53    102.04 o 
   4   5   5    36239.11    35415.35    649.12 o 
   5   5   5      657.68      776.81     71.90 o 
   6   5   5      772.90      929.97     75.22 o 
   7   5   5        3.41       47.23     59.86 o 
   8   5   5    31909.95    29633.21    558.07 o 
   9   5   5      709.63      617.35     82.13 o 
  10   5   5    25092.09    24419.59    484.71 o 
  11   5   5     2028.03     1942.80    110.44 o 
  12   5   5        0.82      -32.49     76.10 o 
  13   5   5     5402.42     5423.85    167.11 o 
  14   5   5    18024.74    17369.29    373.59 o 
  15   5   5     6526.24     6877.50    209.90 o 
  16   5   5    10829.72    10651.29    278.74 o 
  17   5   5     1983.57     1857.77    136.31 o 
  18   5   5      986.79      855.62    114.62 o 
  19   5   5     1206.45     1264.22    125.16 o 
  20   5   5     7413.10     7213.19    235.78 o 
  21   5   5       58.54      151.61    101.07 o 
  22   5   5     3526.11     3695.66    180.87 o 
  23   5   5        1.69     -109.49    109.49 o 
  24   5   5      139.56     -114.61    114.61 o 
  25   5   5       63.94       80.62    109.49 o 
   0   6   5      336.65      345.96     84.83 o 
   1   6   5    42271.69    44144.47    727.90 o 
   2   6   5      423.89      704.87     81.23 o 
   3   6   5       30.73      100.17     61.67 o 
   4   6   5      501.58      586.65     71.90 o 
   5   6   5    13540.14    14292.57    293.03 o 
   6   6   5       48.28      101.97     62.57 o 
   7   6   5    11879.04    11706.38    254.26 o 
   8   6   5       36.21       56.55     68.58 o 
   9   6   5      402.32      376.04     74.61 o 
  10   6   5     2812.94     2797.29    121.60 o 
  11   6   5     3087.96     2598.73    120.70 o 
  12   6   5     6567.44     6310.86    187.03 o 
  13   6   5     4464.29     4242.68    157.75 o 
  14   6   5       24.86        6.92     86.63 o 
  15   6   5       38.66      107.99     88.14 o 
  16   6   5     1776.35     1752.40    130.29 o 
  17   6   5     7578.32     7077.63    233.10 o 
  18   6   5       27.54        4.21     89.04 o 
  19   6   5     4004.97     3973.58    175.77 o 
  20   6   5      249.75      174.77    110.40 o 
  21   6   5       35.22      226.81     98.36 o 
  22   6   5      265.73      116.42    117.32 o 
  23   6   5     2187.11     1975.06    158.57 o 
  24   6   5        3.44       33.39    107.99 o 
  25   6   5      789.80      754.50    144.70 o 
   1   7   5    17360.50    17499.88    346.47 o 
   2   7   5    18720.23    19353.20    356.84 o 
   3   7   5    20185.89    20906.45    412.86 o 
   4   7   5      189.21      158.53     68.59 o 
   5   7   5      968.94      979.64     77.93 o 
   6   7   5     1366.99     1559.85     89.97 o 
   7   7   5     4362.58     4298.34    140.61 o 
   8   7   5      714.93      700.68     84.84 o 
   9   7   5        8.34        8.42     69.49 o 
  10   7   5      127.35       78.81     77.01 o 
  11   7   5      517.20      566.78     84.84 o 
  12   7   5      834.80      875.18    101.99 o 
  13   7   5      828.64      933.54     95.97 o 
  14   7   5     1644.34     1557.11    122.46 o 
  15   7   5      160.72      280.96     93.25 o 
  16   7   5      463.25      626.93     94.16 o 
  17   7   5        7.40       28.28     92.35 o 
  18   7   5     1503.42     1467.06    129.38 o 
  19   7   5       64.87      -71.89    106.19 o 
  20   7   5      657.69      678.98    118.23 o 
  21   7   5       32.00        0.00     98.36 o 
  22   7   5        0.03       20.45    101.97 o 
  23   7   5        8.85       70.09    102.88 o 
  24   7   5        7.22       40.31    106.18 o 
   0   8   5    46716.88    48930.39    823.82 o 
   1   8   5    12608.20    12106.22    276.63 o 
   2   8   5     1248.46     1487.01    100.20 o 
   3   8   5        3.05       61.67     70.99 o 
   4   8   5     5807.66     6330.71    171.38 o 
   5   8   5    12177.61    11600.20    250.62 o 
   6   8   5     1246.91     1211.07     92.37 o 
   7   8   5    19078.56    19240.65    372.95 o 
   8   8   5      859.09      837.59     91.76 o 
   9   8   5       78.42      -47.23     77.91 o 
  10   8   5      315.86      326.39     82.13 o 
  11   8   5     9498.68     9345.90    241.96 o 
  12   8   5       33.54      -53.84     84.83 o 
  13   8   5    10516.42    10219.80    254.64 o 
  14   8   5      527.74      563.46    103.49 o 
  15   8   5      162.88      145.59     89.94 o 
  16   8   5      646.28      661.84    101.98 o 
  17   8   5     3001.16     2991.36    150.77 o 
  18   8   5      347.90      417.84    102.88 o 
  19   8   5     4506.14     4604.67    192.04 o 
  20   8   5     1512.93     1403.86    136.29 o 
  21   8   5      345.79      353.77    118.22 o 
  22   8   5       10.75     -102.88    102.88 o 
  23   8   5     2455.61     2601.28    168.81 o 
  24   8   5      394.09      364.90    124.24 o 
   1   9   5     3252.05     3472.82    126.73 o 
   2   9   5    14986.31    15224.87    323.79 o 
   3   9   5     2372.52     2519.61    113.16 o 
   4   9   5    19799.83    20096.49    394.77 o 
   5   9   5     1014.56     1124.65     92.37 o 
   6   9   5      330.39      349.26     81.22 o 
   7   9   5      133.88       41.21     82.12 o 
   8   9   5    10500.88    10591.75    245.35 o 
   9   9   5     1602.10     1357.64    116.45 o 
  10   9   5    18543.65    18118.84    387.52 o 
  11   9   5       96.55      175.67     93.25 o 
  12   9   5      264.77      340.83     94.16 o 
  13   9   5       22.55      -80.62     97.76 o 
  14   9   5     9004.02     7931.94    235.87 o 
  15   9   5      780.50      554.15    114.62 o 
  16   9   5     7546.20     7037.84    221.95 o 
  17   9   5     1209.63     1070.46    125.76 o 
  18   9   5      103.01      181.39     98.37 o 
  19   9   5        2.24      232.82     98.36 o 
  20   9   5     2891.70     3212.36    173.93 o 
  21   9   5      418.28      493.35    122.44 o 
  22   9   5     2523.31     2967.21    174.83 o 
  23   9   5      187.67      414.52    109.50 o 
   0  10   5       20.81      -83.93     91.75 o 
   1  10   5    20372.55    20563.46    417.72 o 
   2  10   5      709.29      698.87     99.28 o 
   3  10   5      618.13      646.51     92.36 o 
   4  10   5      126.83      269.83     80.62 o 
   5  10   5     7727.19     8156.19    207.57 o 
   6  10   5     1586.00     1537.59    108.92 o 
   7  10   5     2419.04     2504.74    120.08 o 
   8  10   5     1854.02     1924.61    114.04 o 
   9  10   5       30.68       26.47     83.93 o 
  10  10   5     1152.86     1175.19    108.01 o 
  11  10   5     1090.55     1136.36    114.03 o 
  12  10   5     4233.81     4284.35    160.14 o 
  13  10   5        6.25      -30.68     89.94 o 
  14  10   5      124.93       43.62     96.86 o 
  15  10   5      821.45      872.75    112.21 o 
  16  10   5      541.06      424.77    107.10 o 
  17  10   5     1311.18     1346.36    129.37 o 
  18  10   5       31.57      -75.20    101.97 o 
  19  10   5      649.84      659.43    122.44 o 
  20  10   5      231.33      267.12    106.19 o 
  21  10   5      114.74      107.09    107.99 o 
  22  10   5      184.89       17.15    113.11 o 
  23  10   5      347.88      274.05    111.30 o 
   1  11   5     7575.92     7343.64    205.75 o 
   2  11   5     3784.68     3780.54    144.79 o 
   3  11   5     6558.71     6475.31    194.56 o 
   4  11   5     7272.27     7361.95    211.75 o 
   5  11   5     1609.13     1556.23    114.64 o 
   6  11   5        8.28       58.36     88.14 o 
   7  11   5     5362.34     5426.29    176.44 o 
   8  11   5     5231.85     5279.44    184.26 o 
   9  11   5     1341.61     1361.76    115.54 o 
  10  11   5     3202.96     3214.33    144.77 o 
  11  11   5     1985.44     1832.20    131.19 o 
  12  11   5      482.79      449.44    101.98 o 
  13  11   5      263.92      189.22    100.17 o 
  14  11   5     5943.69     5857.72    200.52 o 
  15  11   5        2.07      -73.70     95.96 o 
  16  11   5      992.98      993.41    119.14 o 
  17  11   5       86.60      -23.16    107.99 o 
  18  11   5      450.16      337.53    115.52 o 
  19  11   5      115.56       96.86    101.98 o 
  20  11   5      848.81      972.92    131.77 o 
  21  11   5       29.09      171.16    109.49 o 
  22  11   5      774.03      814.36    134.47 o 
   0  12   5    16349.66    16302.57    365.05 o 
   1  12   5    20643.49    19609.32    421.18 o 
   2  12   5      979.53      910.40    120.04 o 
   3  12   5     2488.82     2395.18    136.33 o 
   4  12   5     6176.01     6126.58    197.24 o 
   5  12   5    13717.53    12829.29    313.28 o 
   6  12   5      407.27      410.93    107.09 o 
   7  12   5     9586.16     9574.82    254.59 o 
   8  12   5     2728.73     2395.21    137.83 o 
   9  12   5      111.13      -41.21     97.76 o 
  10  12   5      990.63      885.41    109.51 o 
  11  12   5    12252.85    12359.04    291.74 o 
  12  12   5       13.74      -57.45    100.17 o 
  13  12   5     5556.53     5675.81    195.39 o 
  14  12   5        8.80       39.41     99.27 o 
  15  12   5       72.12       82.12     99.27 o 
  16  12   5       37.72      108.89     96.86 o 
  17  12   5     3570.51     3865.43    173.05 o 
  18  12   5      243.91      167.86    115.51 o 
  19  12   5     2425.43     2051.55    160.08 o 
  20  12   5      169.22      259.60    111.30 o 
  21  12   5       21.09      137.77     99.27 o 
   1  13   5     2534.16     2233.25    133.62 o 
   2  13   5      196.45      136.27     95.06 o 
   3  13   5       47.57       24.97     86.63 o 
   4  13   5     2709.92     2615.50    135.42 o 
   5  13   5       56.92       58.36     89.04 o 
   6  13   5      956.23     1062.01    105.30 o 
   7  13   5      359.10      482.22     94.16 o 
   8  13   5     2063.22     2077.15    127.58 o 
   9  13   5       60.96       90.84     89.04 o 
  10  13   5     7171.97     6962.29    216.82 o 
  11  13   5       60.87      -46.32     95.96 o 
  12  13   5      232.84      125.14    101.98 o 
  13  13   5      591.65      391.38    116.42 o 
  14  13   5     2026.50     2058.11    142.92 o 
  15  13   5       81.85      -95.06    107.09 o 
  16  13   5     2045.41     2048.76    154.06 o 
  17  13   5      852.34      752.70    131.17 o 
  18  13   5      149.19      323.67    107.09 o 
  19  13   5        9.09     -110.40    110.40 o 
  20  13   5      574.85      698.82    114.62 o 
   0  14   5     1481.08     1356.67    118.25 o 
   1  14   5      149.14      190.11     91.75 o 
   2  14   5      651.73      600.17    101.08 o 
   3  14   5       80.36      -83.02     87.24 o 
   4  14   5       20.72       30.68     85.73 o 
   5  14   5       35.10       19.55     88.14 o 
   6  14   5       14.28      -47.23     88.14 o 
   7  14   5      740.25      850.48    100.18 o 
   8  14   5      167.32      245.77     89.04 o 
   9  14   5       12.03      -93.25     93.25 o 
  10  14   5        0.51       42.71     90.84 o 
  11  14   5      323.41      353.77    100.17 o 
  12  14   5       54.77      277.35     89.94 o 
  13  14   5      453.05      361.29    114.61 o 
  14  14   5      146.55       38.50    110.40 o 
  15  14   5      108.40       70.09    108.89 o 
  16  14   5        3.26      108.89     99.27 o 
  17  14   5      439.97      267.13    130.26 o 
  18  14   5       17.96      188.31    106.19 o 
  19  14   5      235.16      367.30    114.61 o 
   1  15   5      400.07      535.17    103.48 o 
   2  15   5     4977.55     5123.67    186.94 o 
   3  15   5     1083.45     1083.39    117.33 o 
   4  15   5     3491.44     3460.22    161.02 o 
   5  15   5       29.88       12.03     93.25 o 
   6  15   5       66.18      -50.54     95.06 o 
   7  15   5       19.52       25.57     91.75 o 
   8  15   5     3535.05     3276.88    157.70 o 
   9  15   5       51.72      178.08     98.36 o 
  10  15   5     4288.53     4113.33    186.01 o 
  11  15   5      217.41      228.62    104.38 o 
  12  15   5        0.59        0.00     97.76 o 
  13  15   5       37.92      203.05    102.88 o 
  14  15   5     2175.05     2244.97    155.86 o 
  15  15   5      115.86        5.11    109.50 o 
  16  15   5     2996.61     2742.91    173.03 o 
  17  15   5      453.61      520.73    124.24 o 
  18  15   5       40.79      167.85    103.48 o 
   0  16   5     4971.08     5183.41    200.48 o 
   1  16   5     8401.92     8089.72    258.11 o 
   2  16   5      121.09      219.29    109.50 o 
   3  16   5       96.78       21.36    116.41 o 
   4  16   5     4542.66     4537.98    186.02 o 
   5  16   5     9214.63     9323.62    268.38 o 
   6  16   5     1077.79      898.35    131.77 o 
   7  16   5     3812.28     3874.09    179.08 o 
   8  16   5      107.38      244.86     97.76 o 
   9  16   5      309.73      315.86    102.88 o 
  10  16   5      277.08      217.49    103.48 o 
  11  16   5     6020.37     6120.37    226.09 o 
  12  16   5       22.76       10.23    109.49 o 
  13  16   5     1841.17     1922.92    152.55 o 
  14  16   5      116.48       53.85    112.20 o 
  15  16   5      537.20      397.39    128.45 o 
  16  16   5        0.85      255.99    105.28 o 
  17  16   5     1758.78     1829.30    151.64 o 
   1  17   5        5.36      114.01    101.07 o 
   2  17   5      423.16      526.74    108.90 o 
   3  17   5       46.05       73.70     98.36 o 
   4  17   5       21.16       97.76     98.36 o 
   5  17   5       23.80      131.75    100.17 o 
   6  17   5       47.04     -105.28    105.28 o 
   7  17   5      333.40      275.85    110.40 o 
   8  17   5      237.83      333.91     99.27 o 
   9  17   5      137.05      -30.08    108.89 o 
  10  17   5      189.79       56.55    113.11 o 
  11  17   5       83.38       99.27    101.97 o 
  12  17   5       22.09     -113.10    113.10 o 
  13  17   5      160.36      280.06    101.07 o 
  14  17   5       82.02      152.51    117.32 o 
  15  17   5       77.33      220.19    111.30 o 
   0  18   5     1514.59     1499.53    136.29 o 
   1  18   5     3833.51     4071.14    188.40 o 
   2  18   5      205.93      263.82    108.90 o 
   3  18   5       83.50      142.28    104.38 o 
   4  18   5      512.24      505.09    120.63 o 
   5  18   5     3408.19     3490.05    176.35 o 
   6  18   5      722.47      754.50    120.64 o 
   7  18   5     2193.15     2414.67    160.08 o 
   8  18   5      163.36      249.98    103.48 o 
   9  18   5       50.44     -110.40    110.40 o 
  10  18   5      445.60      568.56    107.09 o 
  11  18   5     1718.38     1885.87    156.75 o 
  12  18   5      361.57      243.06    129.35 o 
  13  18   5     1262.67     1459.44    150.73 o 
   1  19   5       55.77      -41.81    104.38 o 
   2  19   5     2388.43     2621.15    155.87 o 
   3  19   5      290.97      361.28    121.53 o 
   4  19   5     2892.78     2997.16    168.82 o 
   5  19   5       72.48       42.71    117.32 o 
   6  19   5        5.33      -11.13    101.07 o 
   7  19   5      171.34      114.61    112.20 o 
   8  19   5     2391.43     2309.09    160.98 o 
   9  19   5      396.88      168.76    123.34 o 
  10  19   5     1902.28     1920.20    160.97 o 
  11  19   5       88.89       52.34    114.01 o 
   0  20   5      782.93      800.83    132.67 o 
   1  20   5     1067.20      961.81    130.27 o 
   2  20   5        0.25      100.17    100.17 o 
   3  20   5        0.71       55.65    107.09 o 
   4  20   5      493.92      420.55    120.03 o 
   5  20   5     1064.34      972.94    128.46 o 
   6  20   5      236.05      234.64    120.03 o 
   7  20   5      550.23      728.60    122.44 o 
   0   0   6    24238.41    24232.50    449.92 o 
   1   0   6     4665.80     4805.41    133.73 o 
   2   0   6     9712.37     9513.82    209.60 o 
   3   0   6     2735.72     2788.37    100.24 o 
   4   0   6    15572.31    15982.46    309.56 o 
   5   0   6    28179.05    27570.35    505.26 o 
   6   0   6    68882.73    67062.61    913.04 o 
   7   0   6    13663.50    13646.10    286.98 o 
   8   0   6    17667.52    17608.69    358.47 o 
   9   0   6      950.17      826.49     83.94 o 
  10   0   6     7982.37     8333.21    208.50 o 
  11   0   6     6996.95     6871.89    192.79 o 
  12   0   6    34195.53    33834.45    592.83 o 
  13   0   6     1863.33     1918.00    110.43 o 
  14   0   6     4283.76     3829.47    150.82 o 
  15   0   6      951.73     1062.92    111.32 o 
  16   0   6     8308.39     7838.59    226.21 o 
  17   0   6        6.74      -50.54     89.04 o 
  18   0   6     8905.99     8926.86    248.81 o 
  19   0   6     1375.35     1466.13    123.36 o 
  20   0   6       25.84       44.52     94.15 o 
  21   0   6       35.64      146.49     95.96 o 
  22   0   6     2094.01     2089.99    146.53 o 
  23   0   6      863.54      709.08    118.23 o 
  24   0   6     1851.81     1815.80    154.95 o 
  25   0   6       15.96        6.02    115.51 o 
   1   1   6     1220.79     1344.75     78.84 o 
   2   1   6     2632.14     2453.29     96.02 o 
   3   1   6     6949.38     7114.02    180.21 o 
   4   1   6     4406.61     4464.48    133.71 o 
   5   1   6     7011.81     6590.09    169.95 o 
   6   1   6      170.99       82.12     65.88 o 
   7   1   6     2586.15     2681.80    107.15 o 
   8   1   6     2051.75     2036.19     95.10 o 
   9   1   6    18765.60    18580.36    373.00 o 
  10   1   6      519.89      608.90     81.23 o 
  11   1   6     3231.24     3290.24    128.53 o 
  12   1   6      129.04      139.58     82.12 o 
  13   1   6     2414.64     2336.80    125.19 o 
  14   1   6      105.27      169.66     85.73 o 
  15   1   6     3841.99     4087.03    156.82 o 
  16   1   6     1761.71     1654.92    124.27 o 
  17   1   6     1010.48     1080.07    116.43 o 
  18   1   6      110.80       48.73     95.96 o 
  19   1   6       79.72       68.58     95.96 o 
  20   1   6      451.66      477.11    105.29 o 
  21   1   6     1454.50     1287.11    136.89 o 
  22   1   6       94.95      189.21    101.07 o 
  23   1   6      311.54      244.87    108.90 o 
  24   1   6      166.14      235.54    106.19 o 
  25   1   6      130.82      367.29    105.28 o 
   0   2   6    37527.82    38973.05    669.23 o 
   1   2   6     1292.14     1208.75     80.64 o 
   2   2   6      584.81      394.72     71.00 o 
   3   2   6     1372.49     1410.68     78.84 o 
   4   2   6    10779.57    11217.60    234.36 o 
   5   2   6     1880.59     1755.41     85.77 o 
   6   2   6     1003.96      890.00     74.62 o 
   7   2   6      259.68      220.81     66.78 o 
   8   2   6        3.60       85.73     62.57 o 
   9   2   6      550.75      688.63     80.63 o 
  10   2   6      249.15      349.25     74.60 o 
  11   2   6      586.95      734.05     80.63 o 
  12   2   6      213.58      293.60     80.62 o 
  13   2   6       46.90      193.42     77.91 o 
  14   2   6        4.67       67.68     85.73 o 
  15   2   6      982.24     1058.41    112.22 o 
  16   2   6      482.63      457.26    104.39 o 
  17   2   6      307.96      295.41     98.37 o 
  18   2   6     1645.49     1439.72    122.46 o 
  19   2   6        1.61       52.34     93.25 o 
  20   2   6      281.98      293.60    103.48 o 
  21   2   6       53.31      -24.06    102.88 o 
  22   2   6      272.87      207.26    116.42 o 
  23   2   6       37.68      -21.36    106.19 o 
  24   2   6      482.94      529.15    118.22 o 
  25   2   6       11.27     -105.28    114.61 o 
   1   3   6     8036.78     9050.68    197.44 o 
   2   3   6       32.60      143.79     58.96 o 
   3   3   6    18374.62    17902.67    334.52 o 
   4   3   6     4715.18     4954.91    138.83 o 
   5   3   6     4481.99     4200.16    128.58 o 
   6   3   6      109.70      138.68     63.47 o 
   7   3   6     8266.27     8501.56    202.52 o 
   8   3   6        5.60      -12.93     72.80 o 
   9   3   6    24988.71    24076.20    469.90 o 
  10   3   6      982.54      966.99     92.37 o 
  11   3   6     7924.55     7910.47    218.72 o 
  12   3   6      265.94      329.70     85.73 o 
  13   3   6      414.13      631.14     92.35 o 
  14   3   6      707.56      635.38     94.16 o 
  15   3   6     8902.43     9216.02    247.93 o 
  16   3   6       14.79      -76.10     92.35 o 
  17   3   6     4041.81     3702.26    160.13 o 
  18   3   6      908.47      914.58    113.12 o 
  19   3   6      590.33      339.04    111.31 o 
  20   3   6      176.47      -23.16    107.09 o 
  21   3   6     5071.09     5005.90    195.36 o 
  22   3   6     1378.40     1250.38    142.31 o 
  23   3   6      804.49      716.90    126.65 o 
  24   3   6      121.29      202.15    112.20 o 
  25   3   6      535.89      482.23    131.16 o 
   0   4   6    10986.80    10992.91    234.37 o 
   1   4   6     1702.59     1694.56     89.98 o 
   2   4   6    14476.77    15721.23    314.56 o 
   3   4   6      116.94      136.27     64.98 o 
   4   4   6     1114.99     1233.34     80.64 o 
   5   4   6     1054.04     1091.29     77.93 o 
   6   4   6    42369.48    42106.39    763.45 o 
   7   4   6     3905.39     3716.04    134.58 o 
   8   4   6    14548.30    14222.02    312.60 o 
   9   4   6      927.81      965.17     89.06 o 
  10   4   6     4241.60     4261.80    147.52 o 
  11   4   6     6751.65     6638.64    185.23 o 
  12   4   6    26887.79    26366.76    501.81 o 
  13   4   6     2475.29     2551.06    131.81 o 
  14   4   6     2176.07     2091.69    120.07 o 
  15   4   6       28.46       -7.82     92.35 o 
  16   4   6     7476.03     7276.78    226.18 o 
  17   4   6      566.23      555.64    104.39 o 
  18   4   6     3930.77     3876.97    169.75 o 
  19   4   6      176.38      237.34     95.06 o 
  20   4   6        7.89      -99.27     99.27 o 
  21   4   6      181.21      216.59    107.99 o 
  22   4   6      471.52      475.30    119.13 o 
  23   4   6      243.91      156.73    109.50 o 
  24   4   6     1525.60     1684.54    149.83 o 
   1   5   6      964.42     1190.57     79.73 o 
   2   5   6     1510.97     1328.54     87.27 o 
   3   5   6     5117.26     5942.92    161.12 o 
   4   5   6     7974.06     8003.76    202.51 o 
   5   5   6     2472.09     2636.23    112.26 o 
   6   5   6      177.35      138.68     67.68 o 
   7   5   6      182.69      166.95     67.68 o 
   8   5   6     1151.95     1226.38     89.06 o 
   9   5   6     1611.22     1460.29     98.40 o 
  10   5   6        1.77      -36.10     71.89 o 
  11   5   6       18.26      -58.96     82.12 o 
  12   5   6      519.91      510.52     92.36 o 
  13   5   6     2228.42     2274.38    127.59 o 
  14   5   6      276.72      441.00     95.06 o 
  15   5   6      290.76      405.81     97.77 o 
  16   5   6       10.97      -96.86     96.86 o 
  17   5   6      225.44      347.74     95.96 o 
  18   5   6      554.34      611.29    101.98 o 
  19   5   6      265.22      268.03    109.50 o 
  20   5   6      139.59      109.50    105.28 o 
  21   5   6       43.14       59.86    104.38 o 
  22   5   6       62.01       83.93    106.19 o 
  23   5   6        6.08      -27.37    113.10 o 
  24   5   6        5.06       23.16    107.09 o 
   0   6   6    47431.91    48249.71    810.92 o 
   1   6   6     1006.96      984.17     98.39 o 
   2   6   6     8858.95     8659.83    204.06 o 
   3   6   6      267.91      452.14     74.60 o 
   4   6   6    16975.47    16907.53    354.16 o 
   5   6   6     1512.27     1236.72     95.09 o 
   6   6   6    15968.51    15023.06    328.08 o 
   7   6   6     1832.66     1738.12    102.01 o 
   8   6   6      812.21      817.73     80.63 o 
   9   6   6        2.23       24.06     75.20 o 
  10   6   6     2085.10     1995.13    119.17 o 
  11   6   6     4168.06     4306.91    162.86 o 
  12   6   6     9185.31     9338.30    241.94 o 
  13   6   6        4.35       56.55     86.63 o 
  14   6   6      211.39      442.80     91.75 o 
  15   6   6     2227.28     2191.26    132.70 o 
  16   6   6     4687.11     4902.20    179.11 o 
  17   6   6     1169.19     1160.42    120.64 o 
  18   6   6     5104.68     4815.88    194.47 o 
  19   6   6      338.48      478.61    105.29 o 
  20   6   6      454.20      545.40    103.48 o 
  21   6   6      420.10      474.40    116.42 o 
  22   6   6      910.17      944.65    130.26 o 
  23   6   6      294.21      463.26    114.01 o 
  24   6   6     1734.65     1724.90    153.44 o 
   1   7   6    16526.08    17121.58    341.13 o 
   2   7   6     7785.61     8354.21    217.85 o 
   3   7   6    42084.66    41564.77    799.13 o 
   4   7   6     1010.28     1007.32     95.08 o 
   5   7   6     2513.74     2490.47    112.26 o 
   6   7   6      835.83      938.68     88.15 o 
   7   7   6     7237.24     7067.64    191.29 o 
   8   7   6       63.69       36.10     81.22 o 
   9   7   6    17638.65    16376.93    340.13 o 
  10   7   6      370.49      345.95     93.26 o 
  11   7   6     2631.81     2679.63    129.41 o 
  12   7   6     1183.70      966.09    109.52 o 
  13   7   6     2750.18     2692.55    142.95 o 
  14   7   6      613.30      766.53    105.29 o 
  15   7   6     6724.46     6899.34    212.59 o 
  16   7   6      113.93      195.23    100.17 o 
  17   7   6     3569.46     3724.14    165.23 o 
  18   7   6       16.14       13.84     99.27 o 
  19   7   6      992.91     1299.97    128.46 o 
  20   7   6      182.10      233.73    107.99 o 
  21   7   6     5003.11     5100.83    206.49 o 
  22   7   6      628.09      604.67    131.16 o 
  23   7   6      753.22      786.08    132.67 o 
   0   8   6    12808.96    12909.97    293.76 o 
   1   8   6      172.22      161.84     77.01 o 
   2   8   6     1215.36     1307.94     93.27 o 
   3   8   6       81.13       75.20     74.60 o 
   4   8   6       99.45      131.15     73.70 o 
   5   8   6      381.69      403.41     77.01 o 
   6   8   6     3147.76     3198.33    131.83 o 
   7   8   6      646.04      685.02     90.85 o 
   8   8   6     2617.74     2330.28    118.27 o 
   9   8   6      196.04      140.48     89.94 o 
  10   8   6      477.86      401.61     92.36 o 
  11   8   6       51.75      -66.78     89.94 o 
  12   8   6     1841.64     1923.65    118.25 o 
  13   8   6     1034.48     1049.99    112.22 o 
  14   8   6     1252.73     1161.34    118.24 o 
  15   8   6      428.78      280.07    103.48 o 
  16   8   6       73.84      102.88     91.75 o 
  17   8   6        0.35      264.71     88.14 o 
  18   8   6     1503.26     1372.87    134.49 o 
  19   8   6      129.11      220.19    108.89 o 
  20   8   6      691.17      516.23    116.42 o 
  21   8   6       56.10      176.27    104.38 o 
  22   8   6       58.24      212.37    107.99 o 
  23   8   6      180.78      134.46    125.14 o 
   1   9   6      900.02      923.34     93.27 o 
   2   9   6      965.40      955.84     93.27 o 
   3   9   6     1977.99     1671.32    110.44 o 
   4   9   6      468.83      509.61     83.93 o 
   5   9   6      677.53      645.61     89.95 o 
   6   9   6      500.69      487.35     88.14 o 
   7   9   6     4191.40     4191.34    159.25 o 
   8   9   6        1.79      -69.49     86.63 o 
   9   9   6      712.86      448.86     95.07 o 
  10   9   6      264.01      382.04     89.04 o 
  11   9   6        1.85      149.80     85.73 o 
  12   9   6      665.90      608.00    101.08 o 
  13   9   6      165.66      122.43     89.04 o 
  14   9   6       39.01      185.00     88.14 o 
  15   9   6      130.10      162.74     93.25 o 
  16   9   6     1227.30      796.38    119.14 o 
  17   9   6     1840.47     1832.99    136.90 o 
  18   9   6      696.56      904.31    114.62 o 
  19   9   6       88.65      211.47    106.19 o 
  20   9   6       65.71       83.93     95.96 o 
  21   9   6      593.03      740.64    120.63 o 
  22   9   6      168.34       34.29    114.61 o 
   0  10   6    31688.64    33312.23    602.16 o 
   1  10   6     5758.43     5439.65    192.12 o 
   2  10   6     5044.26     5238.37    173.13 o 
   3  10   6       22.93       44.52     95.06 o 
   4  10   6    12254.55    12089.44    293.64 o 
   5  10   6     3046.69     2755.41    140.55 o 
   6  10   6    21518.04    20747.84    424.55 o 
   7  10   6        7.77       -3.31     97.76 o 
   8  10   6      115.84      255.09     86.63 o 
   9  10   6      204.55      111.30     90.85 o 
  10  10   6     5016.95     4757.87    184.25 o 
  11  10   6     1346.93     1259.75    120.05 o 
  12  10   6     5494.49     5315.32    184.25 o 
  13  10   6      369.64      498.47    100.17 o 
  14  10   6     2573.05     2465.16    145.65 o 
  15  10   6      187.55      275.85     97.76 o 
  16  10   6      649.06      762.01    113.11 o 
  17  10   6       59.73       -5.11    108.89 o 
  18  10   6     4828.93     5138.42    206.49 o 
  19  10   6      889.74      682.61    136.88 o 
  20  10   6      930.00     1101.39    126.65 o 
  21  10   6       29.42       39.41    108.89 o 
  22  10   6      763.88      595.05    141.39 o 
   1  11   6     7477.76     7835.94    226.21 o 
   2  11   6     7421.61     7587.03    229.82 o 
   3  11   6    21514.92    21606.53    443.56 o 
   4  11   6     1892.72     1947.77    132.70 o 
   5  11   6     3647.22     3607.14    155.92 o 
   6  11   6       24.69      -70.09     98.36 o 
   7  11   6     2791.01     2824.39    136.33 o 
   8  11   6     3907.91     3705.62    156.82 o 
   9  11   6     7302.62     7106.82    212.62 o 
  10  11   6       80.43       31.59     91.75 o 
  11  11   6      603.04      549.02    108.90 o 
  12  11   6      559.01      433.20    105.29 o 
  13  11   6     2828.72     2713.81    149.86 o 
  14  11   6      718.96      691.93    118.23 o 
  15  11   6     4812.99     4748.76    198.07 o 
  16  11   6      249.84      167.86    113.11 o 
  17  11   6      674.68      513.83    121.54 o 
  18  11   6      356.03      321.88    110.40 o 
  19  11   6     1120.41     1068.02    139.59 o 
  20  11   6      388.32      650.68    125.14 o 
  21  11   6     2756.88     2573.98    183.25 o 
   0  12   6     8431.51     8325.35    239.18 o 
   1  12   6      865.73      948.88    110.41 o 
   2  12   6       64.54      203.05     93.25 o 
   3  12   6      176.63      129.35     94.16 o 
   4  12   6     5320.75     5487.68    188.47 o 
   5  12   6     1849.15     1528.87    133.60 o 
   6  12   6       37.62       37.60     87.23 o 
   7  12   6      217.72      359.78     92.35 o 
   8  12   6     1784.80     1459.63    125.17 o 
   9  12   6      502.70      613.99    103.49 o 
  10  12   6      427.98      453.04     94.16 o 
  11  12   6      290.74      216.59    100.17 o 
  12  12   6      182.38        8.42     99.27 o 
  13  12   6       81.60      230.42     93.25 o 
  14  12   6      370.72      420.55    106.19 o 
  15  12   6      140.44      275.85    102.88 o 
  16  12   6        2.81     -101.07    101.07 o 
  17  12   6       32.67      -83.02    110.40 o 
  18  12   6        0.47      -64.07     95.96 o 
  19  12   6       98.12      212.37    107.99 o 
  20  12   6        1.10      249.97    101.97 o 
   1  13   6     2858.22     2915.27    142.95 o 
   2  13   6      549.67      466.59    104.39 o 
   3  13   6     9915.81    10045.52    276.28 o 
   4  13   6      877.05      845.99    121.54 o 
   5  13   6      168.38      309.24     94.16 o 
   6  13   6      141.68      222.60     88.14 o 
   7  13   6     4841.24     4651.25    172.19 o 
   8  13   6     1040.85      931.75    120.64 o 
   9  13   6     3460.32     3364.47    158.61 o 
  10  13   6      307.66      169.66    107.09 o 
  11  13   6      460.66      499.97    109.50 o 
  12  13   6        0.14       41.21     95.96 o 
  13  13   6      707.47      383.57    123.34 o 
  14  13   6      607.78      469.30    116.42 o 
  15  13   6     2425.01     2568.82    160.98 o 
  16  13   6      232.52      261.11    114.01 o 
  17  13   6      797.44      887.17    121.54 o 
  18  13   6        4.72       17.15    109.49 o 
  19  13   6      298.09      383.54    106.19 o 
   0  14   6     2872.91     3075.32    141.44 o 
   1  14   6       68.92      237.34     89.04 o 
   2  14   6     1232.15     1467.92    117.34 o 
   3  14   6      136.68       20.46     97.76 o 
   4  14   6      890.50      925.71    121.54 o 
   5  14   6       60.62        4.21     97.76 o 
   6  14   6     8130.39     8445.54    239.13 o 
   7  14   6      292.86      421.45    114.61 o 
   8  14   6     1156.05     1175.75    118.24 o 
   9  14   6      352.55      448.83    103.48 o 
  10  14   6     1554.29     1276.91    132.69 o 
  11  14   6       33.71       42.71    106.19 o 
  12  14   6     4656.57     4254.93    189.33 o 
  13  14   6     1580.52     1375.58    147.43 o 
  14  14   6     2958.36     2825.09    167.01 o 
  15  14   6      171.18      169.66    107.99 o 
  16  14   6      401.48      229.53    108.00 o 
  17  14   6      245.82      101.98    113.11 o 
  18  14   6     3070.58     2998.08    186.87 o 
   1  15   6     2481.41     2587.90    147.45 o 
   2  15   6      184.27       95.06    108.90 o 
   3  15   6     3870.53     4012.95    173.97 o 
   4  15   6      921.35     1054.17    123.35 o 
   5  15   6       25.15      -83.93     98.36 o 
   6  15   6      277.21      340.83     98.37 o 
   7  15   6      732.20      511.12    114.02 o 
   8  15   6     1002.34      896.53    115.53 o 
   9  15   6      888.83      678.10    114.62 o 
  10  15   6       12.91      -38.50    100.17 o 
  11  15   6       17.82       49.63     95.96 o 
  12  15   6        1.89       96.86    100.17 o 
  13  15   6      340.01      287.58    117.32 o 
  14  15   6      151.05      188.31    108.89 o 
  15  15   6      484.75      582.40    112.21 o 
  16  15   6       10.12       85.73     94.15 o 
  17  15   6       79.21       82.12    110.40 o 
   0  16   6     3996.74     3967.81    172.16 o 
   1  16   6        8.03       50.54    105.28 o 
   2  16   6      324.50      206.36    114.01 o 
   3  16   6      543.33      627.83    108.00 o 
   4  16   6      773.42      577.31    127.56 o 
   5  16   6       32.87      131.75     94.15 o 
   6  16   6      912.27     1024.38    118.23 o 
   7  16   6      484.74      628.43    113.11 o 
   8  16   6      126.29      261.10    100.17 o 
   9  16   6       87.31       40.31    107.09 o 
  10  16   6      194.53      214.78    107.09 o 
  11  16   6      309.47      461.46    114.61 o 
  12  16   6      879.73      998.49    117.33 o 
  13  16   6      355.07      363.09    115.52 o 
  14  16   6      161.88      373.31    109.50 o 
  15  16   6        8.62      185.90     91.75 o 
   1  17   6     4294.88     4178.57    196.24 o 
   2  17   6     4107.60     3831.43    189.31 o 
   3  17   6     9584.87     9959.51    294.88 o 
   4  17   6      532.77      721.99    131.16 o 
   5  17   6      721.59      844.45    120.64 o 
   6  17   6      172.45       15.34    120.02 o 
   7  17   6     1880.79     1949.42    155.86 o 
   8  17   6     1335.22     1491.06    138.70 o 
   9  17   6     4395.35     4625.75    203.16 o 
  10  17   6      506.77      513.81    118.22 o 
  11  17   6      443.12      602.85    110.40 o 
  12  17   6       54.34       11.13    118.22 o 
  13  17   6     1231.14     1169.72    139.60 o 
  14  17   6      504.63      606.16    138.68 o 
   0  18   6     2986.17     3099.24    179.05 o 
   1  18   6       51.24      388.04    111.30 o 
   2  18   6      395.51      315.86    123.34 o 
   3  18   6       51.73       10.23    107.09 o 
   4  18   6     1383.01     1601.49    141.40 o 
   5  18   6       54.47      222.60    103.48 o 
   6  18   6     1622.04     1550.08    147.43 o 
   7  18   6      280.97      125.14    117.32 o 
   8  18   6       45.85      126.64    107.09 o 
   9  18   6      190.74       50.54    120.63 o 
  10  18   6      326.66      217.49    120.03 o 
  11  18   6       62.34      122.43    107.99 o 
   1  19   6       47.43      115.51    102.88 o 
   2  19   6        0.04       27.37    102.88 o 
   3  19   6        3.38       33.39    101.07 o 
   4  19   6      120.55      255.99    102.88 o 
   5  19   6      234.36      236.44    115.51 o 
   6  19   6        0.00      -79.71    101.97 o 
   7  19   6       13.97        6.02    109.49 o 
   8  19   6       56.19      -87.23    118.22 o 
   9  19   6      149.27       89.04    116.41 o 
   0  20   6     1045.48     1147.43    132.67 o 
   1  20   6       80.55      -52.34    117.32 o 
   2  20   6      469.59      595.93    133.57 o 
   3  20   6       20.08       41.21    112.20 o 
   4  20   6      238.22      271.34    119.12 o 
   1   1   7     8508.47     8512.73    212.79 o 
   2   1   7    29978.53    30377.39    556.08 o 
   3   1   7    21405.45    21407.42    432.85 o 
   4   1   7    42862.23    43143.93    771.03 o 
   5   1   7      227.36      282.47     82.12 o 
   6   1   7      154.10      172.07     73.70 o 
   7   1   7     5833.74     5797.86    174.98 o 
   8   1   7    20306.32    20219.38    417.72 o 
   9   1   7     6562.71     6641.32    192.16 o 
  10   1   7     6323.54     6589.25    184.31 o 
  11   1   7      541.40      521.65     87.24 o 
  12   1   7     1542.46     1645.26    105.31 o 
  13   1   7      204.67      244.87     89.94 o 
  14   1   7     6569.52     6416.29    200.56 o 
  15   1   7      173.08       38.50     95.06 o 
  16   1   7      727.69      830.62    105.29 o 
  17   1   7      784.88      697.95    101.08 o 
  18   1   7       40.18       18.05     90.84 o 
  19   1   7      191.06      378.43    101.98 o 
  20   1   7     2815.16     3166.02    167.92 o 
  21   1   7      750.35      770.74    129.36 o 
  22   1   7     2975.43     2825.97    167.01 o 
  23   1   7      111.39       71.89    113.10 o 
  24   1   7       40.52        6.02    110.40 o 
   0   2   7     8391.44     8704.33    210.07 o 
   1   2   7     7853.64     8045.38    196.48 o 
   2   2   7       45.44       90.84     65.88 o 
   3   2   7      193.56      101.98     72.80 o 
   4   2   7     7965.40     8039.95    200.69 o 
   5   2   7    44828.93    44824.24    816.08 o 
   6   2   7     4137.82     3809.44    140.60 o 
   7   2   7    24966.39    24437.82    486.18 o 
   8   2   7      168.46      151.61     78.81 o 
   9   2   7      783.82      809.29     90.86 o 
  10   2   7      162.95      179.89     83.93 o 
  11   2   7     8959.73     8752.41    224.77 o 
  12   2   7      133.97      229.52     85.73 o 
  13   2   7     9574.81     9142.90    246.16 o 
  14   2   7     3735.59     3768.13    155.91 o 
  15   2   7     1889.66     1961.55    128.48 o 
  16   2   7      479.55      456.36     97.77 o 
  17   2   7     2519.71     2549.10    142.94 o 
  18   2   7      769.43      780.08    115.52 o 
  19   2   7     4648.67     4328.75    185.12 o 
  20   2   7     1007.40     1099.60    125.15 o 
  21   2   7       40.10     -107.09    107.09 o 
  22   2   7       70.02      -42.71    114.61 o 
  23   2   7     1735.93     1463.75    157.66 o 
  24   2   7      916.00      876.95    142.90 o 
   1   3   7     6534.45     6355.14    165.39 o 
   2   3   7     5289.71     5386.28    149.98 o 
   3   3   7     1801.09     1972.87    101.11 o 
   4   3   7     7189.88     6896.82    188.60 o 
   5   3   7       27.55       -2.71     70.99 o 
   6   3   7     1223.92     1092.81     92.37 o 
   7   3   7      260.67      312.55     75.21 o 
   8   3   7     1997.81     2077.29    108.94 o 
   9   3   7       23.07       33.39     71.89 o 
  10   3   7     3252.14     3165.80    131.23 o 
  11   3   7      295.32      298.12     86.64 o 
  12   3   7       58.38      -64.97     90.84 o 
  13   3   7      510.34      621.82     92.36 o 
  14   3   7     1505.18     1479.13    120.65 o 
  15   3   7       74.07      140.48     90.84 o 
  16   3   7     1324.17     1438.75    117.34 o 
  17   3   7      759.99      812.57    113.12 o 
  18   3   7       49.97      152.51     94.15 o 
  19   3   7      284.97      346.84    110.40 o 
  20   3   7      526.51      490.65    112.21 o 
  21   3   7      579.09      534.27    126.65 o 
  22   3   7      551.40      677.47    112.21 o 
  23   3   7       30.61      146.49    107.09 o 
  24   3   7        3.97     -120.02    120.02 o 
   0   4   7     1910.50     1699.67     98.41 o 
   1   4   7     1675.62     1834.69     93.28 o 
   2   4   7      639.94      673.00     75.21 o 
   3   4   7      906.64     1002.18     81.23 o 
   4   4   7      607.94      835.75     80.63 o 
   5   4   7     3167.54     3389.62    127.63 o 
   6   4   7        2.28      118.22     70.09 o 
   7   4   7     1453.03     1385.01     99.29 o 
   8   4   7     1270.15     1413.24     97.79 o 
   9   4   7       11.45      -84.83     84.83 o 
  10   4   7      230.38      241.56     81.22 o 
  11   4   7     1500.68     1499.62    110.43 o 
  12   4   7       80.35      188.31     89.04 o 
  13   4   7      281.09      291.19     89.95 o 
  14   4   7      522.67      486.45    102.88 o 
  15   4   7       18.55      -79.71     88.14 o 
  16   4   7      171.07       20.46     98.37 o 
  17   4   7      211.30      208.16     95.96 o 
  18   4   7      538.01      662.73    114.01 o 
  19   4   7     2578.35     2552.66    154.97 o 
  20   4   7      246.94      308.34    113.11 o 
  21   4   7      150.14       67.68    107.99 o 
  22   4   7      230.22      108.90    120.03 o 
  23   4   7      721.30      488.86    138.68 o 
   1   5   7       31.97      -52.94     81.22 o 
   2   5   7    40026.64    39131.97    673.41 o 
   3   5   7     3530.66     3406.14    130.35 o 
   4   5   7    21612.09    22232.98    422.40 o 
   5   5   7     3036.06     3023.76    125.21 o 
   6   5   7      177.27      199.44     77.91 o 
   7   5   7     2369.88     2315.47    114.66 o 
   8   5   7    15419.24    14621.40    329.74 o 
   9   5   7     2597.04     2693.51    130.31 o 
  10   5   7     6621.92     6587.36    195.46 o 
  11   5   7      472.40      504.49     92.36 o 
  12   5   7      646.26      636.28     90.85 o 
  13   5   7      228.99      264.72     88.14 o 
  14   5   7     5752.82     5935.84    183.36 o 
  15   5   7     2283.75     2311.01    131.80 o 
  16   5   7     6043.68     6259.75    212.56 o 
  17   5   7       31.77      172.06     91.75 o 
  18   5   7       99.96      185.00     97.76 o 
  19   5   7     1223.31     1353.26    136.29 o 
  20   5   7     7082.78     6686.97    248.70 o 
  21   5   7     1332.39     1900.53    147.42 o 
  22   5   7     2693.02     2743.70    175.73 o 
  23   5   7       93.66     -119.12    119.12 o 
   0   6   7    12165.28    12104.56    282.56 o 
   1   6   7    12369.32    13359.84    294.33 o 
   2   6   7     2377.12     2427.79    115.57 o 
   3   6   7        5.05      110.40     71.89 o 
   4   6   7     1830.47     1478.40    105.32 o 
   5   6   7     8911.53     8734.74    221.18 o 
   6   6   7     3210.95     3246.51    132.74 o 
   7   6   7     4675.59     4352.00    158.66 o 
   8   6   7     2065.10     2178.37    117.36 o 
   9   6   7      120.01      108.89     84.83 o 
  10   6   7     1572.69     1668.43    110.43 o 
  11   6   7     5886.19     5990.55    190.30 o 
  12   6   7       21.00      -11.13     86.63 o 
  13   6   7     4459.88     4697.46    172.19 o 
  14   6   7        0.77      103.48     85.73 o 
  15   6   7        5.90       62.57     88.14 o 
  16   6   7        0.97      -95.06     95.06 o 
  17   6   7     2295.58     2329.01    147.44 o 
  18   6   7       73.44      259.60    100.17 o 
  19   6   7     2199.61     2060.84    155.86 o 
  20   6   7      141.26      164.54    114.01 o 
  21   6   7       16.45      -16.24    110.40 o 
  22   6   7      129.71      173.87    108.89 o 
  23   6   7     1780.66     1488.42    160.06 o 
   1   7   7      432.58      454.86     80.62 o 
   2   7   7      252.53      240.66     77.91 o 
   3   7   7       14.75       41.81     72.80 o 
   4   7   7     1330.77     1434.61     96.88 o 
   5   7   7     3385.79     3364.88    136.96 o 
   6   7   7        3.91        3.31     79.71 o 
   7   7   7        1.81        3.31     77.01 o 
   8   7   7     1559.18     1577.57    114.04 o 
   9   7   7     7321.93     7159.93    208.42 o 
  10   7   7      396.29      558.34     88.14 o 
  11   7   7      332.10      405.81     98.37 o 
  12   7   7      262.32      204.56     93.25 o 
  13   7   7     3017.48     2818.40    141.45 o 
  14   7   7      499.24      512.91    103.49 o 
  15   7   7     1177.38      982.31    114.63 o 
  16   7   7        5.98      -36.10     91.75 o 
  17   7   7      585.99      528.26    117.32 o 
  18   7   7       89.12      135.36    106.19 o 
  19   7   7      927.13     1054.16    122.44 o 
  20   7   7      608.11      415.45    123.34 o 
  21   7   7       54.29       16.24    105.28 o 
  22   7   7       36.75      136.87    100.17 o 
   0   8   7      880.08     1019.91     95.07 o 
   1   8   7     5450.16     5496.91    178.26 o 
   2   8   7       99.02      203.65     78.81 o 
   3   8   7      327.86      355.27     84.83 o 
   4   8   7     1012.49     1126.13    104.40 o 
   5   8   7     8366.03     7716.65    216.01 o 
   6   8   7     1268.63     1117.75    107.11 o 
   7   8   7     6874.00     6409.25    198.77 o 
   8   8   7     4477.37     4043.87    156.84 o 
   9   8   7        6.84      114.01     93.25 o 
  10   8   7       28.28      -36.70     94.15 o 
  11   8   7     4979.82     5398.71    179.12 o 
  12   8   7     3835.21     3745.81    161.93 o 
  13   8   7     5286.95     5157.32    186.95 o 
  14   8   7     1695.86     1953.64    131.79 o 
  15   8   7      219.07      307.43    101.98 o 
  16   8   7      694.89      575.50    118.23 o 
  17   8   7     3091.91     2807.13    167.92 o 
  18   8   7      936.63      889.90    132.67 o 
  19   8   7     3436.62     3867.73    186.89 o 
  20   8   7       73.10       76.10    109.49 o 
  21   8   7        5.62     -107.99    107.99 o 
  22   8   7      110.58      290.28    116.41 o 
   1   9   7     2869.19     2865.78    129.41 o 
   2   9   7     8502.72     8199.38    224.75 o 
   3   9   7     1108.45      831.60    109.52 o 
   4   9   7    12778.89    13138.41    309.03 o 
   5   9   7     1711.49     1662.46    125.17 o 
   6   9   7       50.97       73.70     93.25 o 
   7   9   7      247.29      274.95     98.37 o 
   8   9   7     7615.63     7511.39    220.47 o 
   9   9   7     3070.33     2711.34    145.66 o 
  10   9   7     5092.80     5041.44    190.27 o 
  11   9   7      679.50      556.55    107.10 o 
  12   9   7      163.82      140.48     94.15 o 
  13   9   7        5.73        8.42     95.96 o 
  14   9   7     4926.38     4848.29    186.94 o 
  15   9   7      727.93      807.45    120.64 o 
  16   9   7     3411.85     3562.95    162.81 o 
  17   9   7     1285.92     1170.65    131.17 o 
  18   9   7       37.85     -117.32    117.32 o 
  19   9   7       27.19      -91.75    120.62 o 
  20   9   7     1784.48     1867.83    161.87 o 
  21   9   7     1001.22     1208.49    146.51 o 
   0  10   7    10767.48    11024.53    282.39 o 
   1  10   7     5401.56     5503.34    189.39 o 
   2  10   7     6169.13     6085.23    200.55 o 
   3  10   7     1161.07     1243.48    117.34 o 
   4  10   7     5064.07     5372.56    181.54 o 
   5  10   7      920.57      923.92    114.63 o 
   6  10   7     3612.40     3492.37    148.09 o 
   7  10   7      195.22       82.12     99.27 o 
   8  10   7      624.67      611.30    108.90 o 
   9  10   7       29.41      -15.34     86.63 o 
  10  10   7      435.47      503.58    102.88 o 
  11  10   7      680.35      681.70    108.00 o 
  12  10   7        0.47      -38.50     92.35 o 
  13  10   7      329.28      320.98    107.09 o 
  14  10   7      612.16      388.07    107.10 o 
  15  10   7      136.95      167.85    109.50 o 
  16  10   7       26.30      -19.55    111.30 o 
  17  10   7      931.18     1081.54    125.75 o 
  18  10   7       50.90       64.07    107.09 o 
  19  10   7      103.44       49.63    109.50 o 
  20  10   7        0.13      185.00    108.89 o 
  21  10   7      108.53       53.85    116.41 o 
   1  11   7       12.16       -7.82     95.96 o 
   2  11   7     3644.48     3784.35    161.93 o 
   3  11   7      374.88      453.04    106.19 o 
   4  11   7     6278.47     6311.13    199.64 o 
   5  11   7      614.10      670.57    108.90 o 
   6  11   7       46.46      124.23     83.02 o 
   7  11   7      204.89      351.96    101.07 o 
   8  11   7     5332.51     5203.48    186.05 o 
   9  11   7     2410.80     2353.78    141.43 o 
  10  11   7     3191.65     2774.78    148.97 o 
  11  11   7       84.19       83.02    101.07 o 
  12  11   7      179.12       99.27    102.88 o 
  13  11   7     1142.02     1312.03    129.37 o 
  14  11   7     2701.77     2521.11    167.91 o 
  15  11   7     1214.85     1268.41    144.71 o 
  16  11   7     1382.16     1416.46    148.02 o 
  17  11   7       77.97       16.24    114.01 o 
  18  11   7       13.75      121.53    107.09 o 
  19  11   7      205.37      160.94    120.03 o 
  20  11   7     1000.41     1233.16    150.72 o 
   0  12   7      238.51      139.58    106.19 o 
   1  12   7     7746.59     8439.71    236.73 o 
   2  12   7     1075.78     1209.15    122.45 o 
   3  12   7      711.92      687.72    112.21 o 
   4  12   7      121.46       24.07    103.48 o 
   5  12   7    10785.00    11228.51    288.06 o 
   6  12   7     2695.17     2970.81    151.67 o 
   7  12   7     7975.72     8004.91    246.96 o 
   8  12   7     1478.90     1493.54    134.49 o 
   9  12   7      401.59      426.57    110.40 o 
  10  12   7     1560.39     1392.75    135.39 o 
  11  12   7     6330.33     6483.47    216.78 o 
  12  12   7     4746.93     4703.26    198.06 o 
  13  12   7     5819.69     5933.68    230.60 o 
  14  12   7       29.63       10.23    115.51 o 
  15  12   7        0.06       57.45    105.28 o 
  16  12   7     1608.44     1552.79    149.83 o 
  17  12   7     4646.05     4888.91    210.69 o 
  18  12   7      403.91      355.27    126.65 o 
  19  12   7     2166.14     2793.14    169.70 o 
   1  13   7       93.07      234.63     85.73 o 
   2  13   7     1682.03     1740.32    125.77 o 
   3  13   7        1.36      149.80     92.35 o 
   4  13   7      518.98      583.91    101.98 o 
   5  13   7       35.67      127.54     91.75 o 
   6  13   7        2.09      168.75     79.71 o 
   7  13   7      641.53      773.15    106.19 o 
   8  13   7     1567.94     1286.54    134.49 o 
   9  13   7       17.02      -54.75     97.76 o 
  10  13   7     2215.81     2266.39    148.04 o 
  11  13   7     1350.66     1284.69    136.89 o 
  12  13   7       57.10      306.52    107.09 o 
  13  13   7       33.20     -114.61    114.61 o 
  14  13   7     1252.91     1330.09    141.40 o 
  15  13   7      340.52      431.68    114.61 o 
  16  13   7     1601.72     1794.98    148.93 o 
  17  13   7      195.65      293.59    115.51 o 
  18  13   7        0.08      -12.03    108.89 o 
   0  14   7        3.33      -30.68     91.75 o 
   1  14   7     1198.31     1074.07    120.04 o 
   2  14   7        0.43      -47.83     89.94 o 
   3  14   7        8.90      -93.25     93.25 o 
   4  14   7       43.04       58.36     89.94 o 
   5  14   7       27.94       31.58     88.14 o 
   6  14   7      103.65       27.37     96.86 o 
   7  14   7      143.35       -4.21    104.38 o 
   8  14   7       16.79       33.39     93.25 o 
   9  14   7       67.78       14.44    101.07 o 
  10  14   7       35.88      142.88     97.76 o 
  11  14   7      237.05      242.46    109.50 o 
  12  14   7      194.99       88.14    113.11 o 
  13  14   7       67.21       74.60    112.20 o 
  14  14   7      275.42      306.53    117.32 o 
  15  14   7       89.90      214.18    112.20 o 
  16  14   7        0.30     -111.30    111.30 o 
  17  14   7        3.56      -77.91    117.31 o 
   1  15   7      707.85      689.52    123.34 o 
   2  15   7     5113.44     4910.04    194.46 o 
   3  15   7       88.55      210.57    104.38 o 
   4  15   7     3971.64     4028.56    179.08 o 
   5  15   7      984.06     1114.94    123.35 o 
   6  15   7       35.47      260.20    104.38 o 
   7  15   7      209.10      274.95    109.50 o 
   8  15   7     3806.09     3607.64    184.19 o 
   9  15   7     1630.55     1717.98    149.83 o 
  10  15   7     3536.62     3822.35    194.41 o 
  11  15   7     1128.66     1062.01    134.48 o 
  12  15   7       57.52       64.97    119.12 o 
  13  15   7      251.92      552.30    121.53 o 
  14  15   7     1555.76     1707.71    154.04 o 
  15  15   7     1079.19     1007.24    158.55 o 
   0  16   7      104.48      239.75    124.24 o 
   1  16   7     6829.02     6833.53    239.07 o 
   2  16   7      556.87      580.60    132.67 o 
   3  16   7       37.30      168.75    107.99 o 
   4  16   7      113.00       59.86    107.99 o 
   5  16   7     4973.40     5183.08    209.20 o 
   6  16   7     2606.98     2731.68    171.22 o 
   7  16   7     4039.79     4098.59    196.23 o 
   8  16   7      617.38      704.85    136.88 o 
   9  16   7       10.36      166.05    108.89 o 
  10  16   7      995.95     1060.18    139.59 o 
  11  16   7     2532.48     2445.45    173.92 o 
  12  16   7     1430.29     1371.02    157.65 o 
  13  16   7     2445.86     2458.34    186.86 o 
  14  16   7       95.20       24.06    129.35 o 
   1  17   7       15.19      213.27     99.27 o 
   2  17   7       51.60      -41.81    111.30 o 
   3  17   7       22.09       20.45    104.38 o 
   4  17   7        8.05      -21.36    118.22 o 
   5  17   7       17.14       37.60    108.89 o 
   6  17   7       21.53       75.20    100.17 o 
   7  17   7       32.22       32.49    105.28 o 
   8  17   7       26.40        5.11    107.09 o 
   9  17   7       62.09      254.18    107.09 o 
  10  17   7      366.01      541.18    117.32 o 
  11  17   7       93.42      287.57    113.10 o 
  12  17   7       86.69      120.02    117.32 o 
   0  18   7     1579.24     1634.92    159.16 o 
   1  18   7     2330.23     2177.29    166.10 o 
   2  18   7      314.12      259.61    127.55 o 
   3  18   7        0.66       89.04    114.61 o 
   4  18   7      688.35      682.59    125.75 o 
   5  18   7     1805.75     2082.96    167.89 o 
   6  18   7      720.34     1003.58    133.57 o 
   7  18   7     1136.24     1085.77    148.92 o 
   8  18   7       12.15       18.05    105.28 o 
   9  18   7       16.02      -41.81    114.61 o 
   1  19   7       36.91       70.09    115.51 o 
   2  19   7     1707.57     1861.19    153.44 o 
   3  19   7      104.75      188.31    117.32 o 
   4  19   7     1526.25     1757.34    158.56 o 
   5  19   7       84.67      107.09    109.49 o 
   0   0   8    77549.98    77162.93   1108.89 o 
   1   0   8     8847.34     8729.27    235.05 o 
   2   0   8     2106.80     2091.21    116.46 o 
   3   0   8      925.96      890.56     95.98 o 
   4   0   8    22772.17    23538.15    449.93 o 
   5   0   8    12206.57    12688.55    284.94 o 
   6   0   8    16262.74    16946.15    369.34 o 
   7   0   8     4117.65     4040.56    146.61 o 
   8   0   8      610.96      597.77     98.37 o 
   9   0   8     1402.47     1465.60    102.90 o 
  10   0   8     7557.87     8037.34    215.06 o 
  11   0   8      280.70      293.60    100.17 o 
  12   0   8     2814.21     3066.95    138.74 o 
  13   0   8     1798.29     1775.58    124.27 o 
  14   0   8      626.90      694.63    106.20 o 
  15   0   8       68.01       41.81     89.94 o 
  16   0   8     2036.95     1979.30    136.31 o 
  17   0   8     2282.95     2477.96    148.05 o 
  18   0   8     8718.64     8500.33    272.56 o 
  19   0   8      881.01     1083.34    133.57 o 
  20   0   8     2141.20     2288.59    160.07 o 
  21   0   8      367.44      392.27    122.43 o 
  22   0   8     1151.89     1017.48    140.50 o 
  23   0   8      823.65      813.46    141.39 o 
   1   1   8     2235.53     2437.95    112.25 o 
   2   1   8      302.25      393.18     76.11 o 
   3   1   8     7599.85     8122.16    203.96 o 
   4   1   8      419.90      453.96     83.03 o 
   5   1   8        2.23      114.01     77.01 o 
   6   1   8      360.45      425.67     85.74 o 
   7   1   8     1802.86     1930.63    108.93 o 
   8   1   8      150.27       19.55     78.81 o 
   9   1   8      710.07      612.22    100.18 o 
  10   1   8     5475.03     5438.97    192.10 o 
  11   1   8     1416.28     1409.02    114.03 o 
  12   1   8       61.01        3.31     91.75 o 
  13   1   8      236.05      221.70     90.85 o 
  14   1   8     1036.15     1128.81    108.01 o 
  15   1   8     4193.65     4384.34    172.17 o 
  16   1   8      249.47      276.45     96.86 o 
  17   1   8      575.84      688.60    110.41 o 
  18   1   8      173.25       76.11    114.01 o 
  19   1   8      614.15      570.38    121.54 o 
  20   1   8      153.42      193.42    109.50 o 
  21   1   8     2088.73     2301.49    166.99 o 
  22   1   8      159.08      415.42    123.33 o 
  23   1   8      498.14      594.43    136.88 o 
   0   2   8     7664.60     7692.75    199.75 o 
   1   2   8     1091.62     1098.79     94.17 o 
   2   2   8      714.07      751.82     83.94 o 
   3   2   8      263.13      221.71     77.01 o 
   4   2   8     1637.11     1806.33    105.32 o 
   5   2   8     1775.05     1959.83    112.24 o 
   6   2   8     2702.69     2557.27    120.08 o 
   7   2   8     1276.40     1291.67    104.40 o 
   8   2   8      638.09      797.23     89.05 o 
   9   2   8      359.18      276.46     83.93 o 
  10   2   8      105.95      119.12     83.93 o 
  11   2   8      102.04       72.80     89.94 o 
  12   2   8       69.68       67.68     89.04 o 
  13   2   8      149.62      129.35     95.96 o 
  14   2   8      386.21      354.37     91.75 o 
  15   2   8      579.27      572.79    108.90 o 
  16   2   8      359.49      357.98    108.00 o 
  17   2   8      487.80      660.32    110.40 o 
  18   2   8     1667.28     1642.79    137.80 o 
  19   2   8       59.42        0.00    107.09 o 
  20   2   8       61.63      110.40    101.07 o 
  21   2   8       17.25      -87.23    114.01 o 
  22   2   8      159.12       23.16    118.22 o 
  23   2   8      162.39       65.88    120.02 o 
   1   3   8     6988.50     7474.64    196.40 o 
   2   3   8       11.00      -20.45     81.22 o 
   3   3   8    14455.31    15010.10    316.75 o 
   4   3   8      621.99      632.07     90.85 o 
   5   3   8     1776.23     2063.33    109.53 o 
   6   3   8      204.24      213.28     79.72 o 
   7   3   8     2606.44     2693.52    129.41 o 
   8   3   8       27.46       52.94     83.93 o 
   9   3   8     9448.24     9590.91    252.19 o 
  10   3   8     3059.93     2661.73    137.84 o 
  11   3   8     2918.00     2736.27    139.64 o 
  12   3   8     2951.31     2630.02    146.56 o 
  13   3   8       71.97      102.88     82.12 o 
  14   3   8      877.67      576.42    113.12 o 
  15   3   8     7884.94     7391.44    228.88 o 
  16   3   8     2036.61     2217.61    135.40 o 
  17   3   8     2273.01     2055.78    155.87 o 
  18   3   8       72.89      126.64    111.30 o 
  19   3   8     1179.12     1216.96    131.77 o 
  20   3   8      693.86      835.72    132.67 o 
  21   3   8     3079.12     2988.79    188.38 o 
  22   3   8      393.76      553.21    121.53 o 
  23   3   8     1548.35     1245.28    162.77 o 
   0   4   8    37417.44    37601.45    709.04 o 
   1   4   8     3974.53     3920.46    150.82 o 
   2   4   8     5897.61     6205.55    184.31 o 
   3   4   8      641.19      740.68     95.97 o 
   4   4   8    11956.77    12203.84    283.10 o 
   5   4   8     2350.52     2388.26    122.48 o 
   6   4   8    13676.62    13602.79    307.30 o 
   7   4   8     2169.42     2260.55    124.28 o 
   8   4   8        5.12      155.82     77.01 o 
   9   4   8        0.22      -85.73     85.73 o 
  10   4   8     3590.47     3684.12    155.01 o 
  11   4   8     1032.02      799.08    114.63 o 
  12   4   8     5412.20     5457.48    192.08 o 
  13   4   8      624.78      664.55    102.89 o 
  14   4   8     1229.92     1068.97    120.04 o 
  15   4   8       16.01       12.93     91.75 o 
  16   4   8     1229.48     1176.67    124.26 o 
  17   4   8     1655.45     1526.35    142.92 o 
  18   4   8     4982.61     4957.68    198.07 o 
  19   4   8      472.30      591.72    124.24 o 
  20   4   8     1483.57     1491.09    144.72 o 
  21   4   8      168.73      138.67    114.61 o 
  22   4   8      873.31     1002.10    135.38 o 
   1   5   8     1389.89     1291.71    105.31 o 
   2   5   8     2295.78     2135.76    115.56 o 
   3   5   8     2191.68     2291.59    116.46 o 
   4   5   8      214.55      274.95     85.73 o 
   5   5   8       44.66      106.19     74.60 o 
   6   5   8     1102.65      997.68    102.90 o 
   7   5   8     1234.85     1335.27    103.50 o 
   8   5   8     1632.71     1579.38    116.45 o 
   9   5   8        1.22       39.41     85.73 o 
  10   5   8        3.88      -88.14     88.14 o 
  11   5   8      886.39      961.82    110.41 o 
  12   5   8      679.32      665.46    103.49 o 
  13   5   8       31.59      203.65     79.71 o 
  14   5   8        0.15      143.79     80.62 o 
  15   5   8        3.67      -26.47     89.04 o 
  16   5   8      119.75      -59.86    104.38 o 
  17   5   8      247.97      214.78    110.40 o 
  18   5   8      125.13      139.58    113.11 o 
  19   5   8       27.65       98.36    107.99 o 
  20   5   8       35.16      237.94    107.99 o 
  21   5   8      474.93      298.12    125.74 o 
  22   5   8       37.71      -29.18    117.32 o 
   0   6   8    10048.47    10333.97    253.15 o 
   1   6   8     3827.75     3843.14    149.01 o 
   2   6   8     3158.92     3259.04    138.75 o 
   3   6   8      242.24      228.62     86.64 o 
   4   6   8      164.18      117.32     89.04 o 
   5   6   8     1841.01     1793.70    116.45 o 
   6   6   8    11102.44    11415.10    278.79 o 
   7   6   8     5803.37     5696.40    188.49 o 
   8   6   8     6092.09     6156.08    195.43 o 
   9   6   8      134.91       91.75     96.86 o 
  10   6   8     2723.88     2732.84    138.73 o 
  11   6   8     3198.89     3287.99    153.49 o 
  12   6   8     6266.66     6197.85    207.46 o 
  13   6   8     1031.28     1020.80    115.53 o 
  14   6   8      496.53      534.27    108.00 o 
  15   6   8      681.26      698.84    110.41 o 
  16   6   8     3698.59     3343.71    175.76 o 
  17   6   8     3001.95     3120.66    179.05 o 
  18   6   8     3389.80     3592.97    185.98 o 
  19   6   8      274.22      311.65    119.12 o 
  20   6   8       88.25       -5.11    122.43 o 
  21   6   8      614.02      709.96    129.36 o 
  22   6   8      376.65      441.00    126.65 o 
   1   7   8     5422.43     5469.20    188.49 o 
   2   7   8     1934.14     2366.67    126.68 o 
   3   7   8    14073.20    14270.49    343.48 o 
   4   7   8     6583.34     6324.89    198.16 o 
   5   7   8     2396.50     2379.78    132.71 o 
   6   7   8       52.31      -38.50     89.94 o 
   7   7   8     4012.99     4151.55    167.96 o 
   8   7   8     2518.65     2698.46    141.44 o 
   9   7   8     7761.14     8080.55    230.71 o 
  10   7   8     1682.86     1661.50    125.77 o 
  11   7   8     2023.10     2000.10    136.31 o 
  12   7   8       29.72      112.20     89.94 o 
  13   7   8     1161.77     1084.30    125.76 o 
  14   7   8      926.02      985.58    120.64 o 
  15   7   8     9182.14     9344.73    276.20 o 
  16   7   8     1543.92     1657.20    142.91 o 
  17   7   8     1854.83     2065.86    154.05 o 
  18   7   8       26.72       20.45    112.20 o 
  19   7   8      974.24     1073.11    132.67 o 
  20   7   8      496.55      505.09    128.45 o 
  21   7   8     2719.69     2733.15    185.06 o 
   0   8   8     9156.19     9104.63    242.84 o 
   1   8   8     2298.09     2261.47    132.71 o 
   2   8   8      281.54      318.57     94.16 o 
   3   8   8      406.50      482.23     98.37 o 
   4   8   8     5270.52     5447.41    181.55 o 
   5   8   8      370.85      233.74    100.17 o 
   6   8   8     1505.18     1558.87    120.65 o 
   7   8   8      144.56       82.12     91.75 o 
   8   8   8      620.39      527.37     95.06 o 
   9   8   8       11.20      -78.81     89.04 o 
  10   8   8     1712.00     1781.55    122.46 o 
  11   8   8      415.51      445.22    101.98 o 
  12   8   8      808.24      820.40    110.41 o 
  13   8   8      107.82      124.24    100.17 o 
  14   8   8      663.76      730.43    114.62 o 
  15   8   8      603.57      690.11    125.75 o 
  16   8   8      238.69      419.64    109.50 o 
  17   8   8       50.96     -108.89    108.89 o 
  18   8   8     1286.08     1031.94    133.58 o 
  19   8   8      887.40      917.26    143.80 o 
  20   8   8      811.29      929.89    139.59 o 
  21   8   8      304.36      101.07    125.14 o 
   1   9   8       77.63      144.69     90.84 o 
   2   9   8      336.92      304.73     93.26 o 
   3   9   8        5.41       87.23     85.73 o 
   4   9   8      183.36      240.65     95.06 o 
   5   9   8     1552.26     1662.38    119.15 o 
   6   9   8      562.32      622.43     99.28 o 
   7   9   8      637.91      739.76     94.16 o 
   8   9   8     1101.92     1063.54    114.63 o 
   9   9   8     2414.76     2504.55    142.94 o 
  10   9   8     1516.74     1229.08    123.36 o 
  11   9   8     2060.14     2257.95    138.71 o 
  12   9   8      149.01      129.35    100.17 o 
  13   9   8      342.45      316.77    107.99 o 
  14   9   8      367.55      502.67    111.30 o 
  15   9   8     2056.58     2023.80    150.75 o 
  16   9   8      307.78      233.74    107.99 o 
  17   9   8        1.59       52.94    106.18 o 
  18   9   8       53.99       22.26    113.10 o 
  19   9   8      106.29      181.39    108.89 o 
  20   9   8        2.79       41.21    107.09 o 
   0  10   8    15716.68    15803.58    358.88 o 
   1  10   8     1913.67     2175.51    135.41 o 
   2  10   8     3343.21     3279.67    153.49 o 
   3  10   8       33.93      -57.45     95.96 o 
   4  10   8     1473.82     1538.99    121.55 o 
   5  10   8     3683.65     3519.69    158.62 o 
   6  10   8     8546.87     8846.85    245.19 o 
   7  10   8      842.89      817.70    112.22 o 
   8  10   8     3309.48     3582.62    161.01 o 
   9  10   8       15.40      136.27     95.96 o 
  10  10   8     2696.72     2643.64    148.96 o 
  11  10   8     1379.50     1593.69    132.68 o 
  12  10   8     9371.35     9056.73    282.23 o 
  13  10   8     1418.17     1438.74    144.72 o 
  14  10   8      928.92      904.34    133.58 o 
  15  10   8       88.79      304.72    108.89 o 
  16  10   8     1589.28     1486.90    152.54 o 
  17  10   8      478.28      549.01    121.53 o 
  18  10   8     2416.33     2597.96    172.11 o 
  19  10   8      263.52      408.51    122.43 o 
   1  11   8      173.79      151.61     88.14 o 
   2  11   8     3281.31     3023.46    148.98 o 
   3  11   8     5776.87     5677.13    202.32 o 
   4  11   8     2091.41     2097.60    136.31 o 
   5  11   8     4419.30     4740.92    186.93 o 
   6  11   8      734.14      552.34    108.00 o 
   7  11   8     1205.87     1228.12    119.14 o 
   8  11   8     4661.99     4716.90    193.55 o 
   9  11   8     6675.36     6892.78    228.84 o 
  10  11   8     2642.98     2685.42    157.68 o 
  11  11   8     1615.95     1421.64    135.39 o 
  12  11   8      606.62      476.22    123.34 o 
  13  11   8     2411.46     2307.65    161.89 o 
  14  11   8     2037.64     2132.70    148.94 o 
  15  11   8     4862.14     4632.08    212.51 o 
  16  11   8      159.48       87.24    120.63 o 
  17  11   8      148.91      191.02    114.61 o 
  18  11   8      218.49      377.52    111.30 o 
   0  12   8     1186.92     1299.12    117.34 o 
   1  12   8        0.08       83.93     83.02 o 
   2  12   8      280.57      243.96     96.86 o 
   3  12   8       30.56      -76.10     86.63 o 
   4  12   8      151.04      124.24     90.85 o 
   5  12   8      546.20      450.34    109.50 o 
   6  12   8       40.73       92.35     91.75 o 
   7  12   8      114.80       98.37     99.27 o 
   8  12   8       23.84      114.01    102.88 o 
   9  12   8      588.62      460.57    114.02 o 
  10  12   8       16.90       95.06    102.88 o 
  11  12   8      420.63      341.74    114.01 o 
  12  12   8       49.66     -107.99    107.99 o 
  13  12   8      120.43      143.79    106.19 o 
  14  12   8        2.18      -10.23    111.30 o 
  15  12   8      212.92       59.86    133.56 o 
  16  12   8       83.60      209.06    115.51 o 
  17  12   8        0.11      191.91    103.48 o 
   1  13   8      763.09      902.52    108.00 o 
   2  13   8       97.44      284.27     89.04 o 
   3  13   8     2758.39     2699.92    154.98 o 
   4  13   8       96.65      297.20    104.38 o 
   5  13   8     3200.05     3115.69    154.99 o 
   6  13   8       47.61      -13.84    101.07 o 
   7  13   8      103.10       84.83    101.98 o 
   8  13   8      502.63      597.75    116.42 o 
   9  13   8     5757.00     5860.75    236.62 o 
  10  13   8      584.06      538.79    114.62 o 
  11  13   8     1332.83     1377.94    146.52 o 
  12  13   8       31.39       41.81    113.10 o 
  13  13   8     1133.84     1133.91    144.71 o 
  14  13   8     1104.76     1204.00    147.42 o 
  15  13   8     3483.31     3919.12    195.31 o 
  16  13   8      167.25      445.20    121.53 o 
   0  14   8     2278.75     2536.32    154.97 o 
   1  14   8      385.45      410.32    112.21 o 
   2  14   8     1711.18     1751.42    140.51 o 
   3  14   8       87.73       75.20    107.99 o 
   4  14   8      373.87      285.18    108.00 o 
   5  14   8       21.72       81.22    104.38 o 
   6  14   8     5252.18     5214.05    201.39 o 
   7  14   8      895.47      824.61    129.36 o 
   8  14   8     3152.10     3310.89    178.15 o 
   9  14   8       43.75       71.89    108.89 o 
  10  14   8      889.38     1060.17    125.15 o 
  11  14   8      342.02      507.78    125.14 o 
  12  14   8     7060.87     7224.11    253.81 o 
  13  14   8     1177.40     1240.11    157.65 o 
  14  14   8      747.29      777.66    147.41 o 
  15  14   8       75.01      349.24    116.41 o 
   1  15   8       47.55       69.49     99.27 o 
   2  15   8       62.66      -94.15    106.19 o 
   3  15   8      717.09      774.95    126.65 o 
   4  15   8      231.51      350.15    102.88 o 
   5  15   8     1521.53     1522.70    140.51 o 
   6  15   8        0.63     -102.88    102.88 o 
   7  15   8      141.23      249.07    115.51 o 
   8  15   8      654.89      685.90    125.75 o 
   9  15   8     2834.72     2719.69    175.74 o 
  10  15   8      428.69      322.78    127.55 o 
  11  15   8      363.17      318.57    122.43 o 
  12  15   8      244.16      337.52    127.55 o 
  13  15   8      855.98      797.22    136.88 o 
   0  16   8      811.58     1002.70    130.26 o 
   1  16   8       35.60      -57.45    104.38 o 
   2  16   8      495.48      286.99    122.44 o 
   3  16   8       10.72       15.34    100.17 o 
   4  16   8       17.39       63.47     99.27 o 
   5  16   8       35.87     -116.41    116.41 o 
   6  16   8      855.20      835.73    131.77 o 
   7  16   8      215.69      360.38    120.03 o 
   8  16   8      291.33      510.49    120.63 o 
   9  16   8      205.59      366.39    115.51 o 
  10  16   8      166.44       29.18    112.20 o 
  11  16   8      183.95      140.48    120.02 o 
   1  17   8      745.47      560.16    133.57 o 
   2  17   8     1127.41     1343.60    148.92 o 
   3  17   8     4992.18     5045.04    219.43 o 
   4  17   8     1738.49     1856.09    166.98 o 
   5  17   8     1265.00     1444.71    146.52 o 
   6  17   8       26.65      -45.42    118.22 o 
   7  17   8     1050.87      880.28    150.72 o 
   8  17   8     2317.31     2043.67    174.82 o 
   9  17   8     3522.59     3661.20    208.25 o 
   0  18   8      533.99      446.13    129.36 o 
   1  18   8      122.23      167.85    110.40 o 
   2  18   8      178.28      127.54    122.43 o 
   3  18   8       24.35      128.44    107.09 o 
   4  18   8      136.85       64.07    120.02 o 
   5  18   8      305.49      118.22    124.24 o 
   1   1   9      893.49      846.91     97.78 o 
   2   1   9     4210.42     3875.87    151.72 o 
   3   1   9    10686.31    10609.20    259.19 o 
   4   1   9    10143.17    10433.78    267.60 o 
   5   1   9     1543.35     1585.39    106.21 o 
   6   1   9      322.55      320.38     85.73 o 
   7   1   9     2340.68     2279.53    126.69 o 
   8   1   9     5919.34     6101.02    191.20 o 
   9   1   9     6280.59     6579.44    202.35 o 
  10   1   9     5754.84     6234.30    203.23 o 
  11   1   9        7.15      -75.20    101.07 o 
  12   1   9        0.38      122.43     92.35 o 
  13   1   9     3532.80     3615.52    163.73 o 
  14   1   9     6576.74     6761.76    222.81 o 
  15   1   9      719.51      697.94    118.23 o 
  16   1   9     1771.55     2195.23    143.82 o 
  17   1   9        0.83      172.06     97.76 o 
  18   1   9       79.28      -92.35    110.40 o 
  19   1   9      775.29      976.22    132.67 o 
  20   1   9     3370.19     3393.05    182.37 o 
  21   1   9      136.19      196.13    115.51 o 
   0   2   9     1301.42     1426.16    105.31 o 
   1   2   9     4917.11     4902.12    168.90 o 
   2   2   9     1281.21     1326.57    102.90 o 
   3   2   9      118.76       71.89     82.12 o 
   4   2   9     3042.77     2985.62    129.42 o 
   5   2   9      904.36      901.06     96.88 o 
   6   2   9     3118.36     3264.02    142.36 o 
   7   2   9     6223.01     6083.35    199.65 o 
   8   2   9     9753.16     9858.17    265.14 o 
   9   2   9     3058.53     3201.59    144.76 o 
  10   2   9      315.76      300.52     98.37 o 
  11   2   9     7909.65     8048.75    229.80 o 
  12   2   9     6623.16     6258.93    211.68 o 
  13   2   9     9591.90     9199.26    271.12 o 
  14   2   9      391.45      436.80    108.00 o 
  15   2   9      889.04      801.45    128.46 o 
  16   2   9      768.39      883.87    123.34 o 
  17   2   9     5648.72     5619.79    221.87 o 
  18   2   9     1145.80     1316.23    143.81 o 
  19   2   9     3567.29     3761.53    195.31 o 
  20   2   9      152.63      -60.76    127.54 o 
  21   2   9       15.92      -74.60    111.30 o 
   1   3   9      799.38      747.61    101.99 o 
   2   3   9     2055.87     2184.36    120.67 o 
   3   3   9      202.41      393.77     77.01 o 
   4   3   9      325.20      435.89     86.64 o 
   5   3   9     2705.33     2726.90    131.21 o 
   6   3   9      519.32      500.89     93.26 o 
   7   3   9       17.21      -91.75     91.75 o 
   8   3   9      619.25      896.50     97.77 o 
   9   3   9     1892.13     1914.32    125.78 o 
  10   3   9      282.36      250.88    100.17 o 
  11   3   9     2186.13     2073.87    132.70 o 
  12   3   9        0.62        4.21     94.15 o 
  13   3   9      302.59      391.37    101.98 o 
  14   3   9      737.22      564.37    120.03 o 
  15   3   9     2238.44     2213.44    138.72 o 
  16   3   9     1062.47      935.05    132.68 o 
  17   3   9        0.29      182.29     98.36 o 
  18   3   9       67.71      113.10    107.09 o 
  19   3   9      108.99      101.07    110.40 o 
  20   3   9      617.48      437.71    126.65 o 
  21   3   9       72.09      -23.16    111.30 o 
   0   4   9        8.27       59.86     74.60 o 
   1   4   9      724.95      906.15     92.36 o 
   2   4   9      344.32      505.99     87.24 o 
   3   4   9      253.52      253.59     88.14 o 
   4   4   9        3.44        6.92     80.62 o 
   5   4   9     4744.45     4880.35    174.91 o 
   6   4   9       63.18       74.60     87.23 o 
   7   4   9     2845.63     3054.04    139.64 o 
   8   4   9       37.66       81.22     89.04 o 
   9   4   9       11.69       64.97     84.83 o 
  10   4   9      309.25      191.92     97.77 o 
  11   4   9      656.47      707.27    110.41 o 
  12   4   9       62.39      129.35     89.94 o 
  13   4   9     3147.95     3062.73    161.01 o 
  14   4   9       91.10       89.04     94.15 o 
  15   4   9      181.09      106.19    107.09 o 
  16   4   9       49.76       95.96     94.15 o 
  17   4   9      600.69      453.95    115.52 o 
  18   4   9      648.91      782.77    125.75 o 
  19   4   9      820.09      883.86    128.46 o 
  20   4   9      875.64     1109.80    131.17 o 
  21   4   9       25.31       29.18    113.10 o 
   1   5   9      149.87      106.19     86.63 o 
   2   5   9    12189.68    12138.46    298.73 o 
   3   5   9     4662.88     4391.09    166.18 o 
   4   5   9    10435.47    10782.62    276.33 o 
   5   5   9     2007.58     1856.31    128.49 o 
   6   5   9       78.25      141.38     90.84 o 
   7   5   9     2068.28     1956.51    127.59 o 
   8   5   9     9972.58     9995.91    261.52 o 
   9   5   9     2284.30     2091.06    143.84 o 
  10   5   9     9214.49     8944.63    251.23 o 
  11   5   9      380.46      350.16    100.17 o 
  12   5   9       19.59      110.40     83.93 o 
  13   5   9     1983.90     1864.64    138.71 o 
  14   5   9     6126.73     6271.58    220.38 o 
  15   5   9     3235.38     3546.61    168.83 o 
  16   5   9     5872.84     6268.72    217.66 o 
  17   5   9       40.79      136.87    114.01 o 
  18   5   9        0.04      -89.04    109.49 o 
  19   5   9     1124.73      956.70    144.71 o 
  20   5   9     4129.55     3911.90    206.46 o 
   0   6   9      575.80      418.76     98.37 o 
   1   6   9     4298.21     4276.69    162.86 o 
   2   6   9      433.09      350.16     99.27 o 
   3   6   9      818.50      635.39    107.10 o 
   4   6   9      507.54      588.43     90.85 o 
   5   6   9     3017.77     3036.05    142.35 o 
   6   6   9      742.50      667.87    108.91 o 
   7   6   9     2534.16     2467.02    131.81 o 
   8   6   9     1531.70     1296.79    116.44 o 
   9   6   9        0.62      -89.94     89.94 o 
  10   6   9      264.28      398.28     95.96 o 
  11   6   9     4782.37     4953.62    186.93 o 
  12   6   9     3093.04     3223.71    155.89 o 
  13   6   9     3641.71     4035.03    173.96 o 
  14   6   9       39.05     -104.38    104.38 o 
  15   6   9        1.62        0.00    106.18 o 
  16   6   9     2289.51     2422.24    154.96 o 
  17   6   9     3244.90     3209.78    177.25 o 
  18   6   9      709.34      873.62    125.75 o 
  19   6   9     1888.66     1680.41    151.64 o 
  20   6   9       40.45       57.45    120.62 o 
   1   7   9      973.39      798.17    107.10 o 
   2   7   9      393.81      347.76     98.37 o 
   3   7   9     5163.30     5347.77    185.15 o 
   4   7   9     1808.63     1829.45    123.37 o 
   5   7   9      155.57      249.98     89.04 o 
   6   7   9       27.43       53.84     88.14 o 
   7   7   9     1046.32     1036.15    109.51 o 
   8   7   9       50.22      144.69     88.14 o 
   9   7   9       40.84      -90.84     90.84 o 
  10   7   9      255.40      122.43     92.35 o 
  11   7   9      106.01      -35.19     96.86 o 
  12   7   9       12.69       66.78     96.86 o 
  13   7   9      355.85      460.56    108.00 o 
  14   7   9      139.40      357.06    101.07 o 
  15   7   9       38.59      -68.58    107.99 o 
  16   7   9        1.93      -10.23    103.48 o 
  17   7   9        7.57       15.34    114.61 o 
  18   7   9       10.32     -111.30    111.30 o 
  19   7   9      168.05      159.13    115.51 o 
  20   7   9      149.32      135.37    124.24 o 
   0   8   9     2058.67     2191.81    134.51 o 
   1   8   9     4776.41     5183.59    183.33 o 
   2   8   9      349.65      262.02     98.37 o 
   3   8   9       13.96       91.75     92.35 o 
   4   8   9       10.28      -38.50     89.94 o 
   5   8   9     4221.73     4505.17    172.18 o 
   6   8   9     1452.08     1467.07    113.13 o 
   7   8   9     4436.13     4817.40    180.01 o 
   8   8   9     1044.00      891.43    119.14 o 
   9   8   9      646.13      726.22    102.89 o 
  10   8   9      395.73      344.14    102.88 o 
  11   8   9     5414.50     5401.29    198.09 o 
  12   8   9     1043.93     1122.78    124.25 o 
  13   8   9     5314.92     4948.62    206.51 o 
  14   8   9      423.42      435.89    114.01 o 
  15   8   9       17.10       76.10    103.48 o 
  16   8   9        2.21      -62.57    110.40 o 
  17   8   9     1102.64      967.83    139.59 o 
  18   8   9      985.37      884.78    142.90 o 
  19   8   9      972.00     1015.65    136.28 o 
   1   9   9     1129.09     1166.44    118.24 o 
   2   9   9     6884.02     7238.29    227.96 o 
   3   9   9     2193.51     2057.32    132.70 o 
   4   9   9     7315.05     7520.55    227.97 o 
   5   9   9      141.92      346.84     93.25 o 
   6   9   9      119.66      120.02     94.15 o 
   7   9   9      682.10      699.75    108.90 o 
   8   9   9     5912.08     5844.97    203.22 o 
   9   9   9      692.41      729.53    111.31 o 
  10   9   9     4750.55     4738.53    187.53 o 
  11   9   9      319.79      -13.84    114.01 o 
  12   9   9       15.59      -52.34    101.07 o 
  13   9   9        6.48      112.20    101.97 o 
  14   9   9     4236.51     4288.03    196.24 o 
  15   9   9     1244.98     1383.94    142.30 o 
  16   9   9     2378.32     2547.41    165.19 o 
  17   9   9      841.97     1177.48    139.59 o 
  18   9   9        0.18       69.49    109.49 o 
   0  10   9     1651.60     1721.65    128.48 o 
   1  10   9      697.67      711.78    104.39 o 
   2  10   9      391.01      342.64     94.16 o 
   3  10   9      160.43      270.73     90.85 o 
   4  10   9      374.28      273.15     97.77 o 
   5  10   9      353.57      216.59    104.39 o 
   6  10   9      688.10      737.35    113.11 o 
   7  10   9     1692.83     1600.69    131.79 o 
   8  10   9      539.56      661.22    105.29 o 
   9  10   9      120.99       31.59     96.86 o 
  10  10   9      655.34      570.38    116.42 o 
  11  10   9      700.64      507.81    117.33 o 
  12  10   9      941.24      959.10    133.58 o 
  13  10   9      285.63      207.26    113.11 o 
  14  10   9      193.95      255.09    108.89 o 
  15  10   9        2.36       16.24    110.40 o 
  16  10   9      927.48     1013.24    135.38 o 
  17  10   9      655.10      309.25    141.39 o 
   1  11   9     1067.56     1114.06    115.53 o 
   2  11   9     2649.98     2643.62    145.65 o 
   3  11   9     1967.16     2173.96    135.40 o 
   4  11   9     3921.80     3857.95    170.35 o 
   5  11   9      168.86      164.55    102.88 o 
   6  11   9       63.92       94.15     92.35 o 
   7  11   9     1035.78     1092.69    119.14 o 
   8  11   9     1343.39     1396.91    136.29 o 
   9  11   9      577.73      697.93    108.90 o 
  10  11   9     1169.31     1209.14    131.17 o 
  11  11   9      109.05      114.61    102.88 o 
  12  11   9      186.07      357.07     98.37 o 
  13  11   9      169.86      131.15    111.30 o 
  14  11   9     1170.97      996.72    145.61 o 
  15  11   9       42.40      -83.02    117.32 o 
  16  11   9      520.83      451.24    130.26 o 
  17  11   9       56.25      177.18    109.49 o 
   0  12   9     2327.65     2485.80    155.87 o 
   1  12   9     6179.64     6061.82    213.46 o 
   2  12   9      793.82      904.33    128.46 o 
   3  12   9       11.63       77.01     96.86 o 
   4  12   9     2185.82     2437.59    150.75 o 
   5  12   9     2530.88     2896.00    158.58 o 
   6  12   9     2460.40     2741.90    154.97 o 
   7  12   9     3953.12     4098.63    176.37 o 
   8  12   9        0.46      125.74    102.88 o 
   9  12   9      280.81      217.49    109.50 o 
  10  12   9      773.99      920.56    125.15 o 
  11  12   9     5219.78     4899.60    211.61 o 
  12  12   9     1640.78     1532.34    159.16 o 
  13  12   9     3364.51     3553.46    191.09 o 
  14  12   9      171.64      106.19    117.32 o 
  15  12   9      142.08      184.10    108.89 o 
   1  13   9       22.82      -28.28    104.38 o 
   2  13   9     2675.30     2372.74    155.88 o 
   3  13   9       40.61      -95.06    105.28 o 
   4  13   9      560.48      543.90    114.62 o 
   5  13   9       10.45        9.33     98.36 o 
   6  13   9      100.18      315.25     95.96 o 
   7  13   9      151.71       95.06    109.50 o 
   8  13   9     1896.55     1909.10    143.82 o 
   9  13   9       20.51      134.46     99.27 o 
  10  13   9      481.39      537.88    116.42 o 
  11  13   9       65.34      -96.86    120.02 o 
  12  13   9        3.02      237.34     95.96 o 
  13  13   9      107.13      141.38    103.48 o 
  14  13   9      391.00      249.08    125.74 o 
   0  14   9       99.93      119.12    101.97 o 
   1  14   9      696.64      734.64    111.31 o 
   2  14   9      228.08      144.69    105.29 o 
   3  14   9        0.87       -5.11     98.36 o 
   4  14   9        1.83       10.23     98.36 o 
   5  14   9      497.07      478.62    123.34 o 
   6  14   9       76.32       82.12    101.97 o 
   7  14   9        3.16      -31.58    101.07 o 
   8  14   9        6.04       95.96     96.86 o 
   9  14   9        2.62       91.75     95.06 o 
  10  14   9        0.22     -106.18    106.18 o 
  11  14   9        4.29      157.62    101.07 o 
  12  14   9        1.35       80.62    109.49 o 
  13  14   9      165.71      364.89    107.99 o 
   1  15   9      291.38      386.25    119.12 o 
   2  15   9     4291.69     4178.45    201.35 o 
   3  15   9     1384.92     1431.20    148.93 o 
   4  15   9     2674.94     2983.54    170.32 o 
   5  15   9        7.21      117.31    111.30 o 
   6  15   9       46.48      -70.09    120.02 o 
   7  15   9      189.07      203.05    111.30 o 
   8  15   9     2049.51     2052.03    158.57 o 
   9  15   9      161.73       95.96    118.22 o 
  10  15   9     1782.66     1934.62    157.66 o 
  11  15   9      379.76      422.95    120.63 o 
   0  16   9     4494.31     4797.91    219.41 o 
   1  16   9     3624.73     3319.73    200.43 o 
   2  16   9      145.99      280.96    127.54 o 
   3  16   9        0.83      -22.26    126.64 o 
   4  16   9     2040.27     2416.10    173.01 o 
   5  16   9     2509.57     2448.74    181.44 o 
   6  16   9     1324.93     1281.95    158.55 o 
   7  16   9     3631.26     3534.57    193.51 o 
   8  16   9       23.27       75.20    120.62 o 
   1  17   9      358.88      248.48    126.65 o 
   2  17   9      176.84      197.03    117.32 o 
   3  17   9      177.83      226.81    120.63 o 
   4  17   9      131.67       35.19    119.12 o 
   5  17   9      282.18       82.12    130.25 o 
   0   0  10     7155.75     7311.12    223.77 o 
   1   0  10    10508.93    10111.58    260.05 o 
   2   0  10     3361.81     3613.81    151.69 o 
   3   0  10     2120.57     2147.31    129.39 o 
   4   0  10      458.98      351.97    101.98 o 
   5   0  10     8392.93     8490.40    247.00 o 
   6   0  10    13038.85    12484.87    308.07 o 
   7   0  10     4709.12     4969.12    180.92 o 
   8   0  10     7290.32     7284.78    220.44 o 
   9   0  10      870.35      954.89    114.02 o 
  10   0  10     2304.58     2130.15    146.54 o 
  11   0  10     6021.58     5996.80    209.25 o 
  12   0  10     6233.23     6091.12    219.49 o 
  13   0  10     2350.78     2406.96    149.85 o 
  14   0  10      680.86      681.69    120.03 o 
  15   0  10      952.22     1111.63    126.66 o 
  16   0  10     3778.14     3778.83    184.19 o 
  17   0  10     1612.85     1807.03    154.05 o 
  18   0  10     5649.11     5700.80    229.68 o 
  19   0  10      178.19      231.33    114.01 o 
  20   0  10      404.45      650.68    132.66 o 
   1   1  10      531.87      629.34     96.87 o 
   2   1  10       19.78        3.31     88.14 o 
   3   1  10      206.87      115.51     89.04 o 
   4   1  10     2335.70     2074.56    128.49 o 
   5   1  10     3829.37     3714.26    155.91 o 
   6   1  10      526.15      435.00     99.27 o 
   7   1  10        4.68      -30.68     92.35 o 
   8   1  10     1230.39      886.35    110.42 o 
   9   1  10     8504.24     8191.39    242.77 o 
  10   1  10      684.67      721.11    116.42 o 
  11   1  10     2407.68     2366.69    141.43 o 
  12   1  10       11.11       39.41     99.27 o 
  13   1  10     2270.36     2306.73    143.83 o 
  14   1  10     1057.25      884.80    129.37 o 
  15   1  10     2831.42     2963.79    173.03 o 
  16   1  10     1141.68     1087.58    133.58 o 
  17   1  10       23.72       10.23    108.89 o 
  18   1  10        4.00     -112.20    112.20 o 
  19   1  10      599.29      503.59    124.24 o 
  20   1  10      248.10       94.16    125.14 o 
   0   2  10     1235.64     1274.48    109.52 o 
   1   2  10     2127.34     2080.51    124.28 o 
   2   2  10       19.44      120.02     86.63 o 
   3   2  10      320.47      178.99     89.04 o 
   4   2  10     1018.92      904.38    108.91 o 
   5   2  10     1866.16     1880.01    123.37 o 
   6   2  10     1909.38     1899.87    123.37 o 
   7   2  10      104.24       58.36     88.14 o 
   8   2  10      538.83      364.91    104.39 o 
   9   2  10      706.79      483.75    108.90 o 
  10   2  10      517.55      617.30    105.29 o 
  11   2  10       22.91      -96.86     96.86 o 
  12   2  10      121.04      -92.35    104.38 o 
  13   2  10      118.22      150.71    101.98 o 
  14   2  10      176.82      164.55     98.37 o 
  15   2  10      254.27      252.69    112.20 o 
  16   2  10        0.12      105.28    101.97 o 
  17   2  10      196.58      214.18    105.29 o 
  18   2  10      414.79      264.72    117.32 o 
  19   2  10        1.40       78.81    104.38 o 
  20   2  10      104.47       35.19    122.43 o 
   1   3  10      454.76      522.24     90.85 o 
   2   3  10      261.22      205.46     91.75 o 
   3   3  10     4762.35     4860.59    168.88 o 
   4   3  10       27.46      126.64     85.73 o 
   5   3  10     2767.68     2599.82    138.73 o 
   6   3  10     1052.02     1047.28    111.32 o 
   7   3  10      951.86      875.18    109.51 o 
   8   3  10      590.27      557.45    107.10 o 
   9   3  10    15861.27    15217.20    369.97 o 
  10   3  10     1039.58     1041.25    127.56 o 
  11   3  10     3924.38     3750.80    169.75 o 
  12   3  10      126.84      102.88    106.19 o 
  13   3  10     1909.03     1730.10    137.81 o 
  14   3  10      963.73      817.10    127.56 o 
  15   3  10     3994.13     3895.44    179.98 o 
  16   3  10     2265.80     2012.10    156.77 o 
  17   3  10      955.86     1324.92    125.75 o 
  18   3  10       14.68      114.61    103.48 o 
  19   3  10      595.12      655.21    123.34 o 
   0   4  10     3342.87     3292.31    147.48 o 
   1   4  10     2740.74     2665.13    139.64 o 
   2   4  10     3915.72     3853.07    160.13 o 
   3   4  10      510.86      669.65     96.87 o 
   4   4  10       89.38       37.60     87.24 o 
   5   4  10     2399.82     2242.46    131.20 o 
   6   4  10    11025.67    10539.14    268.48 o 
   7   4  10     1687.66     1640.13    133.59 o 
   8   4  10     7630.75     7294.60    226.17 o 
   9   4  10       61.62       -8.42     99.27 o 
  10   4  10     1890.69     1946.76    137.81 o 
  11   4  10     4167.39     4187.05    174.87 o 
  12   4  10     9963.56    10290.69    292.50 o 
  13   4  10      817.09      778.58    120.04 o 
  14   4  10      724.01      793.91    119.13 o 
  15   4  10      343.13      432.58    102.88 o 
  16   4  10     2795.99     2714.57    165.20 o 
  17   4  10      991.81     1085.15    130.27 o 
  18   4  10     2615.35     2777.06    168.81 o 
  19   4  10      153.21      297.20    113.11 o 
   1   5  10       31.25      -11.13     83.02 o 
   2   5  10       86.86      118.22     86.63 o 
   3   5  10      124.48       23.16     89.04 o 
   4   5  10     1178.41     1226.32    112.22 o 
   5   5  10     2326.56     2124.47    129.39 o 
   6   5  10      120.96      148.00     83.93 o 
   7   5  10      896.60      756.93    108.00 o 
   8   5  10      383.52      523.13    101.08 o 
   9   5  10     1043.55     1058.40    119.14 o 
  10   5  10       58.37     -104.38    104.38 o 
  11   5  10     1139.46     1158.60    123.35 o 
  12   5  10      405.53      473.50    112.21 o 
  13   5  10      575.83      696.12    117.32 o 
  14   5  10      388.86      308.34    112.21 o 
  15   5  10     1661.85     1569.96    140.51 o 
  16   5  10       14.78       41.81    103.48 o 
  17   5  10       16.99     -102.88    106.19 o 
  18   5  10      436.88      602.85    124.24 o 
  19   5  10      370.15      312.55    122.43 o 
   0   6  10     2287.61     2195.48    141.43 o 
   1   6  10     6732.01     6185.40    205.67 o 
   2   6  10      397.99      371.52    101.08 o 
   3   6  10     1288.07     1217.91    114.03 o 
   4   6  10     1509.78     1576.90    120.65 o 
   5   6  10     1964.98     2278.40    127.58 o 
   6   6  10     6017.04     5761.19    192.69 o 
   7   6  10     1244.19     1266.63    116.43 o 
   8   6  10      511.71      446.13    106.19 o 
   9   6  10      210.09      308.34     90.85 o 
  10   6  10     1446.83     1455.91    125.16 o 
  11   6  10     2491.06     2610.12    146.54 o 
  12   6  10     2147.06     2363.24    150.75 o 
  13   6  10      376.82      405.81    113.11 o 
  14   6  10      820.75      857.09    131.17 o 
  15   6  10      283.63      313.45    119.12 o 
  16   6  10      365.61      530.95    120.63 o 
  17   6  10     1494.41     1141.48    154.04 o 
  18   6  10     1430.17     1476.62    147.42 o 
   1   7  10     1411.42     1500.45    119.15 o 
   2   7  10     2253.04     2285.42    134.51 o 
   3   7  10     2730.73     3089.07    142.34 o 
   4   7  10     1052.91     1155.28    112.22 o 
   5   7  10     2235.81     2061.82    131.80 o 
   6   7  10       60.23      134.46     94.15 o 
   7   7  10     1049.35     1237.41    116.43 o 
   8   7  10      774.80      563.47    114.62 o 
   9   7  10     9632.84     9704.76    268.39 o 
  10   7  10     1760.24     1672.00    141.41 o 
  11   7  10     1849.48     1770.40    141.42 o 
  12   7  10       46.35       33.39    102.88 o 
  13   7  10     1758.86     1855.21    141.41 o 
  14   7  10     1516.12     1461.91    141.41 o 
  15   7  10     4174.22     4240.96    198.64 o 
  16   7  10      791.68      867.61    136.28 o 
  17   7  10      922.12      985.56    130.26 o 
  18   7  10       17.83      121.53    119.12 o 
   0   8  10      700.79      765.63    100.18 o 
   1   8  10       98.65      215.68     85.73 o 
   2   8  10      527.69      436.81    101.98 o 
   3   8  10      205.57      326.99     87.24 o 
   4   8  10      141.26       67.68     90.85 o 
   5   8  10      387.05      393.78     91.75 o 
   6   8  10     1096.98     1168.22    114.02 o 
   7   8  10       60.57       18.05     87.23 o 
   8   8  10      475.62      441.01    103.48 o 
   9   8  10       99.91      124.24    102.88 o 
  10   8  10      318.02      323.68    102.88 o 
  11   8  10        1.05       38.50     98.36 o 
  12   8  10     3121.20     2899.79    163.71 o 
  13   8  10        3.45     -107.09    107.09 o 
  14   8  10      461.50      396.49    122.44 o 
  15   8  10      152.19       53.85    114.01 o 
  16   8  10      441.89      338.13    120.63 o 
  17   8  10        1.43      206.35    105.28 o 
   1   9  10      635.12      566.77    113.11 o 
   2   9  10        9.53      -59.86     94.15 o 
   3   9  10     1523.06     1389.13    128.47 o 
   4   9  10      385.71      468.38     94.16 o 
   5   9  10       39.25      132.66     89.04 o 
   6   9  10        0.65       58.36     85.73 o 
   7   9  10      976.40     1017.47    114.62 o 
   8   9  10      180.96      320.37     95.96 o 
   9   9  10       91.22       -9.33     96.86 o 
  10   9  10       32.67      -97.76     97.76 o 
  11   9  10        2.36      -14.44    101.07 o 
  12   9  10      240.42       96.86    110.40 o 
  13   9  10       87.08      104.38    108.89 o 
  14   9  10       99.97       37.60    110.40 o 
  15   9  10       40.61       83.02    106.19 o 
  16   9  10      535.75      535.17    129.36 o 
   0  10  10    11768.43    12519.30    318.19 o 
   1  10  10     3384.84     3425.14    178.16 o 
   2  10  10     1890.93     1953.67    144.73 o 
   3  10  10      223.52      198.54    104.38 o 
   4  10  10     3162.50     3096.69    160.10 o 
   5  10  10     3173.63     3168.01    167.02 o 
   6  10  10     5268.12     5392.61    206.51 o 
   7  10  10     1027.38      969.34    129.37 o 
   8  10  10       47.37       95.96    101.97 o 
   9  10  10       86.21        0.00    105.28 o 
  10  10  10     1380.17     1312.06    137.79 o 
  11  10  10     1176.77     1187.77    135.38 o 
  12  10  10     1761.04     1679.49    148.03 o 
  13  10  10      691.49      925.66    134.47 o 
  14  10  10      892.51     1033.69    129.36 o 
  15  10  10        1.06       96.86     98.36 o 
   1  11  10      743.60      794.81    120.64 o 
   2  11  10     1473.63     1464.63    140.51 o 
   3  11  10     3636.12     3303.32    178.17 o 
   4  11  10     2109.45     2265.44    150.75 o 
   5  11  10      877.95     1074.61    123.35 o 
   6  11  10        4.17       19.55     96.86 o 
   7  11  10      573.67      447.03    114.01 o 
   8  11  10     2002.52     1891.98    146.53 o 
   9  11  10     2414.08     2115.65    165.20 o 
  10  11  10      966.76      985.57    131.17 o 
  11  11  10      542.02      620.01    122.44 o 
  12  11  10      102.61       97.76    103.48 o 
  13  11  10      827.60      639.58    142.90 o 
  14  11  10     1660.70     1945.72    158.56 o 
   0  12  10      315.14      285.18    112.21 o 
   1  12  10     1175.43     1070.44    124.25 o 
   2  12  10        6.73       19.55    105.28 o 
   3  12  10       86.60      180.79     99.27 o 
   4  12  10       38.13      -19.55    102.88 o 
   5  12  10      610.16      632.05    111.31 o 
   6  12  10       26.45       80.62     99.27 o 
   7  12  10        8.50      117.31     98.36 o 
   8  12  10       64.44      222.60     96.86 o 
   9  12  10      125.38      110.40    107.09 o 
  10  12  10       28.40      -53.84    109.49 o 
  11  12  10        0.46     -109.49    109.49 o 
  12  12  10        4.16      -33.39    107.99 o 
  13  12  10        0.58      -40.31    111.30 o 
   1  13  10     2101.84     2049.67    165.19 o 
   2  13  10     1325.03     1019.91    145.62 o 
   3  13  10     4540.15     4979.53    204.67 o 
   4  13  10      927.50     1038.81    131.77 o 
   5  13  10      597.90      321.89    127.55 o 
   6  13  10       11.06      -78.81    101.07 o 
   7  13  10      757.40      882.95    125.15 o 
   8  13  10     1122.91     1210.02    136.29 o 
   9  13  10     1445.39     1395.10    151.63 o 
  10  13  10      670.87      704.85    132.67 o 
  11  13  10      163.19       62.57    114.61 o 
   0  14  10     8508.55     8382.76    288.79 o 
   1  14  10      238.86      280.06    138.68 o 
   2  14  10     1789.03     1968.93    156.76 o 
   3  14  10       25.51     -122.43    128.44 o 
   4  14  10     3485.93     3590.23    190.19 o 
   5  14  10      121.95      325.48    126.64 o 
   6  14  10     3615.59     3162.93    194.41 o 
   7  14  10      712.06      837.52    129.36 o 
   8  14  10       99.06      118.22    114.61 o 
   9  14  10      177.86      200.34    114.01 o 
  10  14  10      529.03      565.25    126.65 o 
   1  15  10     1140.52     1196.48    142.90 o 
   2  15  10       63.89      232.83    115.51 o 
   3  15  10     2325.47     2266.34    165.19 o 
   4  15  10      629.45      309.25    140.49 o 
   5  15  10        4.44       56.55    108.89 o 
   6  15  10       49.30      326.38    116.41 o 
   7  15  10      163.94       29.18    117.32 o 
   0  16  10       28.21       63.47    122.43 o 
   1  16  10      287.98      382.64    123.34 o 
   2  16  10      161.22      232.83    120.02 o 
   1   1  11     4955.73     4809.94    180.92 o 
   2   1  11     4637.35     4711.86    180.91 o 
   3   1  11     9830.73     9572.71    272.64 o 
   4   1  11     4627.23     4792.49    174.89 o 
   5   1  11       20.21      142.28     94.15 o 
   6   1  11      355.85      346.85    100.17 o 
   7   1  11     3142.73     2981.17    155.89 o 
   8   1  11     2349.99     2300.75    148.95 o 
   9   1  11     2083.94     2260.33    142.32 o 
  10   1  11     3727.54     3513.46    173.05 o 
  11   1  11      107.85      -28.28     93.25 o 
  12   1  11       85.73       77.01    109.50 o 
  13   1  11     1835.02     1908.19    144.72 o 
  14   1  11     3064.78     2989.72    168.82 o 
  15   1  11      294.72      464.16    115.51 o 
  16   1  11     1349.16     1360.78    146.52 o 
  17   1  11       25.54       22.26    104.38 o 
  18   1  11       35.97       52.34    105.28 o 
   0   2  11     1858.96     1984.69    129.38 o 
   1   2  11     4618.36     4300.65    175.79 o 
   2   2  11      284.13      314.36    101.08 o 
   3   2  11      281.26      283.37    103.48 o 
   4   2  11     2785.57     2397.83    147.46 o 
   5   2  11     7322.43     7499.77    225.55 o 
   6   2  11     1034.87     1047.27    114.62 o 
   7   2  11     9288.26     8785.23    260.55 o 
   8   2  11       64.85      -44.52     99.27 o 
   9   2  11       52.94      193.42     88.14 o 
  10   2  11       89.95      -27.37    101.97 o 
  11   2  11     2254.92     2375.91    143.83 o 
  12   2  11     1197.76     1178.45    135.39 o 
  13   2  11     3133.39     3089.07    173.04 o 
  14   2  11      780.98      759.62    117.33 o 
  15   2  11        0.76      -63.47    101.07 o 
  16   2  11       19.28        0.00    105.28 o 
  17   2  11     2410.89     1990.43    168.80 o 
   1   3  11       80.63      -12.03     99.27 o 
   2   3  11     2860.26     2945.87    149.87 o 
   3   3  11      715.10      792.11    112.21 o 
   4   3  11     1775.98     1690.68    129.38 o 
   5   3  11       50.36       -4.21     90.84 o 
   6   3  11       23.66      -30.08     95.06 o 
   7   3  11      269.40      305.63    101.98 o 
   8   3  11      597.41      627.84    112.21 o 
   9   3  11        4.83       -9.33     90.84 o 
  10   3  11      264.03      125.74    101.98 o 
  11   3  11       31.67       52.34     92.35 o 
  12   3  11       68.62      117.32    101.07 o 
  13   3  11       26.61       50.54    100.17 o 
  14   3  11      127.75      181.39     99.27 o 
  15   3  11      308.48      320.37    112.21 o 
  16   3  11      306.86      483.72    113.11 o 
  17   3  11        8.23      164.54    107.09 o 
   0   4  11      426.44      328.80    103.48 o 
   1   4  11      715.65      541.21    108.90 o 
   2   4  11      397.82      255.10     99.27 o 
   3   4  11     1078.22     1110.76    113.12 o 
   4   4  11        7.75     -101.07    101.07 o 
   5   4  11      933.24      781.90    109.51 o 
   6   4  11      272.58      239.75     96.86 o 
   7   4  11     1929.17     2073.74    130.29 o 
   8   4  11       91.46       63.47     99.27 o 
   9   4  11        6.10      -73.70     89.94 o 
  10   4  11       50.85      -28.28     92.35 o 
  11   4  11      915.62      907.65    126.66 o 
  12   4  11      825.54      802.34    129.36 o 
  13   4  11     1115.19     1033.72    126.66 o 
  14   4  11      425.68      428.97    116.42 o 
  15   4  11        0.34     -102.88    111.30 o 
  16   4  11       58.91       60.76    101.97 o 
  17   4  11      313.97      229.52    121.53 o 
   1   5  11     3891.47     3664.43    173.06 o 
   2   5  11     9187.76     9248.19    276.82 o 
   3   5  11     8415.73     7993.88    255.40 o 
   4   5  11     4747.20     4945.08    192.65 o 
   5   5  11       14.07       95.96     97.76 o 
   6   5  11        0.01      -79.71    101.07 o 
   7   5  11     3497.53     3478.15    166.13 o 
   8   5  11     3714.08     3528.80    171.25 o 
   9   5  11     2306.82     2296.49    154.97 o 
  10   5  11     4465.74     4563.32    187.52 o 
  11   5  11      159.81      220.80    101.07 o 
  12   5  11        0.29       55.65     97.76 o 
  13   5  11     1105.92     1317.12    127.56 o 
  14   5  11     2620.88     2817.10    173.93 o 
  15   5  11     1254.07     1247.04    136.89 o 
  16   5  11     2835.30     2735.00    178.14 o 
  17   5  11       52.16      -75.20    120.02 o 
   0   6  11     2827.38     2832.06    154.08 o 
   1   6  11     3314.80     3186.78    159.20 o 
   2   6  11       72.90      143.79    102.88 o 
   3   6  11        1.68      -22.26     90.84 o 
   4   6  11     1436.73     1653.88    125.76 o 
   5   6  11     2936.01     3252.49    159.19 o 
   6   6  11     1765.51     1727.67    136.30 o 
   7   6  11     2588.68     2371.82    144.74 o 
   8   6  11       25.03      -96.86     96.86 o 
   9   6  11        8.62      138.67     95.06 o 
  10   6  11      557.89      390.48    119.13 o 
  11   6  11     3515.75     3800.97    178.16 o 
  12   6  11      408.72      471.69    121.53 o 
  13   6  11     1340.50     1267.52    146.52 o 
  14   6  11      312.90      556.51    113.11 o 
  15   6  11       41.33     -100.17    114.61 o 
  16   6  11      241.20       80.62    120.63 o 
   1   7  11       50.54      -30.68     95.96 o 
   2   7  11      174.13      174.77    100.17 o 
   3   7  11      415.25      351.06    103.48 o 
   4   7  11        6.45       36.10     92.35 o 
   5   7  11      673.48      541.20    108.90 o 
   6   7  11       41.97       13.84     95.96 o 
   7   7  11      120.21      259.60     99.27 o 
   8   7  11       59.78       86.63     98.36 o 
   9   7  11     1220.29     1179.36    134.48 o 
  10   7  11        3.90      139.57     97.76 o 
  11   7  11      699.12      685.00    124.24 o 
  12   7  11      213.73       73.70    113.11 o 
  13   7  11     1058.54     1160.37    136.89 o 
  14   7  11       20.39       49.63    107.99 o 
  15   7  11      462.38      488.24    124.24 o 
   0   8  11     1093.62      984.09    115.53 o 
   1   8  11     2663.57     2705.27    158.58 o 
   2   8  11      163.08       64.07    102.88 o 
   3   8  11       18.90     -103.48    103.48 o 
   4   8  11      117.98      -41.81    106.19 o 
   5   8  11     3666.05     3944.37    172.15 o 
   6   8  11     1583.93     1538.06    145.62 o 
   7   8  11     1896.88     1793.57    148.94 o 
   8   8  11     1307.52     1350.56    136.29 o 
   9   8  11       70.54       10.23    104.38 o 
  10   8  11       98.79        0.00    104.38 o 
  11   8  11     1822.60     1875.67    146.53 o 
  12   8  11     1952.46     2194.33    159.17 o 
  13   8  11     1371.88     1342.13    153.44 o 
  14   8  11      615.95      542.10    131.16 o 
  15   8  11       34.03       75.20    123.33 o 
   1   9  11     1018.75      993.40    118.23 o 
   2   9  11     3700.62     3681.34    182.38 o 
   3   9  11     2366.75     2536.32    160.08 o 
   4   9  11     3440.18     3520.19    180.87 o 
   5   9  11      242.82      232.83    115.51 o 
   6   9  11        2.88     -107.09    107.09 o 
   7   9  11      424.51      419.65    108.90 o 
   8   9  11     3244.88     3274.18    168.83 o 
   9   9  11     2255.68     2165.25    157.67 o 
  10   9  11     2289.87     2108.68    166.09 o 
  11   9  11      304.20      225.91    120.03 o 
  12   9  11       40.05     -122.43    122.43 o 
  13   9  11      360.47      276.45    124.24 o 
  14   9  11     1477.43     1163.13    155.85 o 
   0  10  11     1808.75     1907.28    142.92 o 
   1  10  11      137.68      102.88    107.09 o 
   2  10  11       54.59     -103.48    103.48 o 
   3  10  11       25.86       14.44     97.76 o 
   4  10  11      850.93      855.59    121.54 o 
   5  10  11      272.87      361.28    106.19 o 
   6  10  11      613.37      533.37    118.23 o 
   7  10  11      356.69      268.03    108.90 o 
   8  10  11        0.38       15.34    105.28 o 
   9  10  11       18.22       79.71    103.48 o 
  10  10  11      394.19      401.60    122.43 o 
  11  10  11      276.11      199.44    109.50 o 
  12  10  11      157.24      243.96    113.11 o 
  13  10  11      345.11      405.81    117.32 o 
   1  11  11      155.38      157.63    105.28 o 
   2  11  11     1477.76     1604.22    141.41 o 
   3  11  11      847.14      870.03    125.15 o 
   4  11  11     1268.91     1077.37    139.60 o 
   5  11  11      287.15      416.03    113.11 o 
   6  11  11       11.49       47.23    107.09 o 
   7  11  11      203.56      244.86    107.09 o 
   8  11  11      679.75      941.91    120.03 o 
   9  11  11     1257.98     1420.64    145.61 o 
  10  11  11      935.49     1025.87    131.77 o 
  11  11  11      272.12      469.27    117.32 o 
   0  12  11     1267.91     1374.61    151.63 o 
   1  12  11     3136.17     3411.93    183.27 o 
   2  12  11      884.69      999.39    135.38 o 
   3  12  11       96.23       74.60    105.28 o 
   4  12  11      215.11      256.90    107.99 o 
   5  12  11     2353.44     2030.75    160.98 o 
   6  12  11     2709.13     2577.30    178.14 o 
   7  12  11     1954.97     1985.21    154.05 o 
   8  12  11      822.93      577.91    139.59 o 
   9  12  11       51.23       57.45    113.10 o 
  10  12  11      502.15      504.48    133.57 o 
   1  13  11       81.54      197.93    104.38 o 
   2  13  11     1144.76     1006.34    140.50 o 
   3  13  11        2.01       11.13    107.99 o 
   4  13  11      756.61      750.89    129.36 o 
   5  13  11      571.21      740.64    128.45 o 
   6  13  11       27.65      -17.15    115.51 o 
   7  13  11      121.19      286.97    109.50 o 
   0  14  11      109.34      205.45    101.97 o 
   1  14  11      135.85      393.76    109.50 o 
   2  14  11       22.73        0.00    110.40 o 
   3  14  11        6.93      149.80    100.17 o 
   4  14  11       86.88       58.36    109.49 o 
   0   0  12    10382.55    10256.09    289.80 o 
   1   0  12     6530.84     6484.49    225.51 o 
   2   0  12     2526.40     2517.45    154.97 o 
   3   0  12      443.81      441.91    114.61 o 
   4   0  12     6731.04     6666.46    220.40 o 
   5   0  12     6237.94     6035.22    217.67 o 
   6   0  12     4087.57     4155.29    185.10 o 
   7   0  12     3902.38     4137.11    179.08 o 
   8   0  12       90.62      165.15    102.88 o 
   9   0  12      585.14      568.57    106.19 o 
  10   0  12      236.13      186.81    106.19 o 
  11   0  12     2531.78     2543.26    166.10 o 
  12   0  12      667.62      518.03    118.23 o 
  13   0  12      734.23      868.21    127.55 o 
  14   0  12      403.10      184.10    119.13 o 
  15   0  12      268.68      343.23    108.90 o 
   1   1  12     1920.35     1939.23    135.40 o 
   2   1  12     1634.67     1528.75    135.39 o 
   3   1  12     5219.07     4937.47    203.80 o 
   4   1  12      266.77      252.69    119.12 o 
   5   1  12        9.48       51.44     99.27 o 
   6   1  12      101.21       75.20    101.07 o 
   7   1  12     1774.06     1745.40    131.18 o 
   8   1  12      125.15       29.18    107.99 o 
   9   1  12       98.08       44.52    104.38 o 
  10   1  12      805.54      739.16    120.03 o 
  11   1  12       63.69      -10.23     99.27 o 
  12   1  12       45.63       68.58    102.88 o 
  13   1  12       30.81       16.24     98.36 o 
  14   1  12      185.71      -39.41    112.20 o 
  15   1  12      143.92      246.67    102.88 o 
   0   2  12     1106.81     1134.82    125.16 o 
   1   2  12      819.17      913.66    120.04 o 
   2   2  12      206.57      268.93    100.17 o 
   3   2  12       13.66       13.84     97.76 o 
   4   2  12      403.94      444.32    109.50 o 
   5   2  12     1862.35     1702.71    145.63 o 
   6   2  12      439.83      620.90    107.09 o 
   7   2  12       38.73       47.83     98.36 o 
   8   2  12      673.44      557.45    124.24 o 
   9   2  12      788.47      602.88    128.46 o 
  10   2  12       41.41       55.65     96.86 o 
  11   2  12      103.18      114.61    107.09 o 
  12   2  12      419.28      453.04    110.40 o 
  13   2  12        2.37       65.88     93.25 o 
  14   2  12       27.09       -6.02    101.07 o 
  15   2  12        3.46       97.76    104.38 o 
   1   3  12     1652.55     1776.38    138.70 o 
   2   3  12      658.61      879.34    119.13 o 
   3   3  12    12424.03    12799.55    327.54 o 
   4   3  12      763.73      774.96    131.17 o 
   5   3  12     1357.75     1152.01    136.29 o 
   6   3  12      157.15      324.58    107.09 o 
   7   3  12     3168.02     2897.11    168.83 o 
   8   3  12     1445.52     1553.67    136.29 o 
   9   3  12     3136.16     3152.27    169.73 o 
  10   3  12      630.52      646.49    117.32 o 
  11   3  12      146.06      -36.70    105.28 o 
  12   3  12       91.99       26.47    101.07 o 
  13   3  12      677.06      473.51    117.32 o 
  14   3  12      114.89      220.19    106.19 o 
  15   3  12      809.23     1009.61    128.46 o 
   0   4  12    11406.28    11414.20    312.13 o 
   1   4  12     1855.20     1869.70    149.84 o 
   2   4  12     1234.19     1073.16    131.17 o 
   3   4  12       85.68      107.99    110.40 o 
   4   4  12     3220.66     3246.85    167.02 o 
   5   4  12     1665.92     1735.15    147.43 o 
   6   4  12     4490.98     4553.08    193.54 o 
   7   4  12     2647.60     2485.85    155.87 o 
   8   4  12      169.51       54.75    111.30 o 
   9   4  12       38.06     -107.99    107.99 o 
  10   4  12      658.38      591.74    117.32 o 
  11   4  12     1834.29     1882.59    139.61 o 
  12   4  12     1389.66     1324.08    146.52 o 
  13   4  12      643.07      477.72    135.37 o 
  14   4  12      745.72      536.09    132.67 o 
   1   5  12      920.56      893.21    122.44 o 
   2   5  12      277.59      370.01    108.90 o 
   3   5  12      722.11      848.66    121.54 o 
   4   5  12      199.99      202.15    103.48 o 
   5   5  12        5.73       -5.11    102.88 o 
   6   5  12      123.81       48.73    107.99 o 
   7   5  12      157.23      224.41    105.28 o 
   8   5  12       11.87      147.40     95.06 o 
   9   5  12      167.40       61.67    105.28 o 
  10   5  12      198.03      363.08    105.29 o 
  11   5  12        1.57      107.99    105.28 o 
  12   5  12       13.67      247.56    101.07 o 
  13   5  12      179.42      113.11    107.99 o 
  14   5  12      181.02      191.02    111.30 o 
   0   6  12      900.17     1040.62    126.66 o 
   1   6  12     1941.99     2045.43    142.32 o 
   2   6  12      948.64     1238.28    122.44 o 
   3   6  12        9.70      -87.23    112.20 o 
   4   6  12       34.90     -105.28    105.28 o 
   5   6  12     2719.74     2595.41    157.68 o 
   6   6  12     2112.81     2532.00    149.84 o 
   7   6  12     2952.39     3030.61    167.92 o 
   8   6  12     1567.81     1585.28    143.82 o 
   9   6  12      336.26      199.44    114.61 o 
  10   6  12      210.91      299.61    116.42 o 
  11   6  12     2737.05     2999.78    178.14 o 
  12   6  12     3318.85     3280.76    185.98 o 
  13   6  12      146.71      268.93    114.61 o 
   1   7  12     1135.89     1395.96    135.38 o 
   2   7  12     1520.75     1668.31    142.31 o 
   3   7  12     4891.30     4632.15    197.16 o 
   4   7  12     2167.68     1970.85    157.67 o 
   5   7  12     1877.92     1772.79    153.45 o 
   6   7  12       39.30      -41.21    113.10 o 
   7   7  12     1336.38     1386.66    139.60 o 
   8   7  12     1994.35     2089.04    154.05 o 
   9   7  12     2972.24     3118.75    176.34 o 
  10   7  12     1427.99     1011.50    149.83 o 
  11   7  12      761.77      859.79    136.28 o 
  12   7  12       23.54        6.02    117.32 o 
   0   8  12     3355.06     2980.21    173.04 o 
   1   8  12      159.07      136.87    107.09 o 
   2   8  12       93.20       30.68    100.17 o 
   3   8  12        6.10     -108.89    108.89 o 
   4   8  12     1363.17     1377.94    134.48 o 
   5   8  12      596.53      497.57    120.63 o 
   6   8  12     1330.79     1153.49    131.78 o 
   7   8  12      113.08      148.90    113.11 o 
   8   8  12       28.11       64.97    101.97 o 
   9   8  12        0.16      191.91    103.48 o 
  10   8  12      542.30      301.43    124.24 o 
  11   8  12        1.44     -116.41    116.41 o 
   1   9  12       60.13      -88.14    100.17 o 
   2   9  12       16.26      -41.81     95.06 o 
   3   9  12       20.67      -68.58     95.96 o 
   4   9  12       51.82       52.94    101.07 o 
   5   9  12      421.31      463.27    116.42 o 
   6   9  12        8.07      161.83     98.36 o 
   7   9  12       22.33     -103.48    103.48 o 
   8   9  12        6.07     -109.49    109.49 o 
   9   9  12      575.24      540.29    125.14 o 
  10   9  12       30.93      -40.31    106.19 o 
   0  10  12     2237.24     1929.03    155.86 o 
   1  10  12     1235.12     1297.59    137.79 o 
   2  10  12     1040.51     1129.68    143.80 o 
   3  10  12        5.27     -114.61    114.61 o 
   4  10  12       31.45      -97.76    108.89 o 
   5  10  12     2177.76     2196.80    155.86 o 
   6  10  12     2354.40     2564.53    173.92 o 
   7  10  12     1644.20     1871.40    153.44 o 
   8  10  12     1072.72     1065.30    139.59 o 
   9  10  12      110.45      109.50    114.01 o 
   1  11  12      357.17      243.97    127.55 o 
   2  11  12     2201.85     2023.18    163.68 o 
   3  11  12     1824.34     1702.65    160.07 o 
   4  11  12     1170.69     1348.71    143.81 o 
   5  11  12      560.61      623.32    127.55 o 
   6  11  12       53.78       17.15    109.49 o 
   7  11  12      249.04      173.87    114.61 o 
   0  12  12        3.05       97.76    113.10 o 
   1  12  12      152.63      103.48    118.22 o 
   2  12  12        4.77      109.49    107.09 o 
   3  12  12       10.85       29.18    108.89 o 
   1   1  13      717.47      619.12    119.13 o 
   2   1  13     1345.50     1126.12    140.50 o 
   3   1  13     2267.84     2198.65    154.96 o 
   4   1  13     1147.72     1406.18    131.17 o 
   5   1  13     1756.72     1962.31    147.43 o 
   6   1  13      208.95      229.52    108.90 o 
   7   1  13      190.74      190.11    109.50 o 
   8   1  13     1708.22     1789.29    156.75 o 
   9   1  13     3426.94     3542.94    193.50 o 
  10   1  13      895.38      745.78    133.57 o 
  11   1  13      367.71      380.24    120.03 o 
  12   1  13       92.30      267.12    113.10 o 
   0   2  13     2218.81     1855.32    155.86 o 
   1   2  13     4960.51     5104.13    203.78 o 
   2   2  13     1324.24     1288.88    136.89 o 
   3   2  13      627.34      760.50    115.52 o 
   4   2  13        7.13      200.34    104.38 o 
   5   2  13     3418.28     3675.09    173.04 o 
   6   2  13     1071.22     1159.47    140.50 o 
   7   2  13     1301.44     1473.00    146.52 o 
   8   2  13     1603.65     1727.59    148.03 o 
   9   2  13      195.05       43.62    110.40 o 
  10   2  13        1.22      -95.06    117.31 o 
  11   2  13     1484.46     1517.55    137.79 o 
   1   3  13       46.90     -108.89    108.89 o 
   2   3  13      957.99     1018.36    124.25 o 
   3   3  13      123.39      185.00    108.89 o 
   4   3  13      362.45      414.53    111.30 o 
   5   3  13      893.58      858.00    126.65 o 
   6   3  13      326.87      106.19    112.21 o 
   7   3  13       41.46       96.86    107.09 o 
   8   3  13      157.54      103.48    107.09 o 
   9   3  13      965.15      967.81    131.77 o 
  10   3  13       56.70       56.55    107.09 o 
  11   3  13      865.82      919.66    136.28 o 
   0   4  13      381.13      -10.23    114.61 o 
   1   4  13      482.89      511.10    113.11 o 
   2   4  13        3.23      -51.44    101.97 o 
   3   4  13       17.47     -101.07    101.07 o 
   4   4  13      184.04      204.55    107.09 o 
   5   4  13      807.20      888.98    123.34 o 
   6   4  13       12.36     -101.97    106.19 o 
   7   4  13     1974.85     1994.85    156.76 o 
   8   4  13        0.48      159.13    101.97 o 
   9   4  13      131.67      -22.26    112.20 o 
  10   4  13       50.53      159.13    110.40 o 
  11   4  13      766.54      806.54    136.88 o 
   1   5  13      334.44      262.01    117.32 o 
   2   5  13     3236.74     3090.58    175.74 o 
   3   5  13     3088.02     3312.60    182.36 o 
   4   5  13     3031.31     3048.66    178.15 o 
   5   5  13     1382.05     1443.83    148.93 o 
   6   5  13        0.25     -110.40    110.40 o 
   7   5  13     1269.15     1126.10    142.30 o 
   8   5  13     2396.60     2492.63    165.19 o 
   9   5  13     2436.79     2607.28    171.21 o 
  10   5  13     1403.19     1430.28    150.73 o 
   0   6  13     1788.86     1795.03    144.72 o 
   1   6  13     1728.01     1775.46    148.03 o 
   2   6  13      303.03      438.29    113.11 o 
   3   6  13        0.00       11.13    110.40 o 
   4   6  13      181.77       -5.11    119.12 o 
   5   6  13     1237.06     1211.84    140.50 o 
   6   6  13     1736.95     1788.39    153.45 o 
   7   6  13     1169.29     1123.68    141.40 o 
   8   6  13      869.00      787.90    132.67 o 
   9   6  13        1.95       11.13    110.40 o 
   1   7  13      512.18      696.11    123.34 o 
   2   7  13       17.96      191.01     99.27 o 
   3   7  13      670.67      849.55    123.34 o 
   4   7  13        8.46      115.51     97.76 o 
   5   7  13       41.17       77.91    102.88 o 
   6   7  13       71.16      219.29    103.48 o 
   7   7  13      341.06      524.03    116.42 o 
   8   7  13       43.45       86.63    103.48 o 
   0   8  13     2336.94     2420.40    171.21 o 
   1   8  13     1888.02     1893.73    158.56 o 
   2   8  13       66.21      296.30    108.89 o 
   3   8  13        2.96      252.68    114.61 o 
   4   8  13      980.24      999.40    137.79 o 
   5   8  13     1663.68     1446.58    156.75 o 
   6   8  13      491.25      172.97    136.88 o 
   1   9  13      288.20      365.49    118.22 o 
   2   9  13     1004.30     1139.90    135.38 o 
   3   9  13     1185.46     1375.49    143.81 o 
   4   9  13     2280.36     2478.74    166.09 o 
   0   0  14      280.81      250.88    119.12 o 
   1   0  14     4133.36     3996.48    198.03 o 
   2   0  14      495.67      441.91    120.63 o 
   3   0  14       68.16      241.55    107.09 o 
   4   0  14      178.24      288.48    117.32 o 
   5   0  14     3653.27     3647.73    193.51 o 
   6   0  14      831.14      916.35    142.90 o 
   1   1  14      128.97      340.82    103.48 o 
   2   1  14      502.96      403.41    120.63 o 
   3   1  14      460.32      630.23    123.34 o 
   4   1  14      976.50     1019.86    127.56 o 
   5   1  14       29.06      114.01    107.09 o 
   6   1  14        0.42     -106.18    106.18 o 
   0   2  14      116.16      -67.68    111.30 o 
   1   2  14      255.52       95.06    114.01 o 
   2   2  14      187.41      129.35    108.89 o 
   3   2  14        2.06      -17.15    102.88 o 
   4   2  14      188.17      159.13    110.40 o 
   5   2  14      468.82      280.97    127.55 o 
   6   2  14      135.38       12.03    116.41 o 
   1   3  14      883.18      893.19    125.75 o 
   2   3  14     1021.95      895.92    133.58 o 
   3   3  14     2384.24     2535.35    167.90 o 
   4   3  14      848.46      670.57    125.75 o 
   5   3  14      146.68      144.69    114.01 o 
   0   4  14      783.46      725.32    134.47 o 
   1   4  14     1096.69     1364.95    135.38 o 
   2   4  14      370.65      458.15    109.50 o 
   3   4  14        4.40       86.63    105.28 o 
   4   4  14        4.13      -75.20    113.10 o 
   1   5  14       85.39      191.01    108.89 o 
   2   5  14      257.91       52.34    119.12 o 
                                                 
